# Supplementary material for: Land use affects the response of soil moisture and soil temperature to environmental factors in the loess hilly region of China
Source: PeerJ. 2022 Jul 14;10:e13736. doi: 10.7717/peerj.13736 (PMC9288829; doi:10.7717/peerj.13736)
Supplement: Data S1 [file peerj-10-13736-s001.zip]

Archive with 3 entries (3 files):
- raw data/meteorological data.xlsx
- raw data/soil moisture.xlsx
- raw data/soil temperature.xlsx
