# Supplementary material for: Land use affects the response of soil moisture and soil temperature to environmental factors in the loess hilly region of China
Source: PeerJ. 2022 Jul 14;10:e13736. doi: 10.7717/peerj.13736 (PMC9288829; doi:10.7717/peerj.13736)
Supplement: Data S1 [file peerj-10-13736-s001.zip › raw data/meteorological data.xlsx]

## Sheet: Growing season in 2014
Date	Daily mean air temperature (℃)	Daily mean air humidity (％)	Daily mean solar radiation (W/m2)	Daily mean wind speed (m/s)	Daily precipitation (mm)
2014-05-01	11.8513	70.1164	77.1355		6.8
2014-05-02	10.3456	50.317	318.295		0
2014-05-03	13.4063	34.2042	250.658		0
2014-05-04	10.5677	26.4019	310.344		0
2014-05-05	13.3323	26.7988	323.412		0
2014-05-06	19.1767	27.2862	276.037		0
2014-05-07	20.5765	22.4887	321.899		0
2014-05-08	21.421	31.5029	284.793		0
2014-05-09	14.2227	77.8515	108.444		17.2
2014-05-10	7.66583	105.719	25.0561		11.4
2014-05-11	13.9567	58.5304	293.534		0.2
2014-05-12	17.6019	45.8738	313.377		0
2014-05-13	19.1167	46.0585	218.511		0
2014-05-14	14.4658	25.6176	201.495		0
2014-05-15	17.2937	37.1485	301.719		0
2014-05-16	19.6567	38.6835	273.644		0
2014-05-17	19.8704	42.1914	258.038		0
2014-05-18	20.1598	42.7779	279.483		0
2014-05-19	21.4285	34.704	282.661		0
2014-05-20	21.7269	46.0387	310.64		0
2014-05-21	23.5531	29.8933	313.886		0
2014-05-22	22.6385	41.5793	298.28		0
2014-05-23	17.6446	80.5268	59.2805		12.8
2014-05-24	18.0994	70.1049	263.994		0.2
2014-05-25	18.8252	30.5168	261.16		0
2014-05-26	21.9315	28.3978	332.236		0
2014-05-27	24.0627	22.652	301.63		0
2014-05-28	24.8962	27.4904	303.7	0.296427	0
2014-05-29	26.2581	32.201	295.288	1.1856	0
2014-05-30	25.8058	39.5153	262.832	0.834054	0
2014-05-31	21.5304	46.7969	88.0851	0.812808	0
2014-06-01	22.0715	51.203	284.724	0.40215	0
2014-06-02	23.3583	56.0923	247.838	0.47875	0
2014-06-03	23.2358	56.9414	254.977	0.720621	0
2014-06-04	20.9379	73.3346	170.358	0.488985	2.6
2014-06-05	23.4002	58.9111	244.124	0.252688	0
2014-06-06	19.5508	64.0589	171.968	1.35166	2.2
2014-06-07	21.131	39.7762	304.924	0.522212	0
2014-06-08	24.5473	29.917	326.562	1.54552	0
2014-06-09	23.4356	21.3026	340.531	1.462	0
2014-06-10	23.6398	22.642	310.489	1.06243	0
2014-06-11	25.01	26.0811	312.043	0.55975	0
2014-06-12	25.0754	35.1025	260.342	0.646044	0
2014-06-13	20.9635	63.9079	109.455	0.606623	0
2014-06-14	20.3404	69.0614	120.693	0.430152	0
2014-06-15	23.1023	57.021	256.731	0.433848	0
2014-06-16	22.364	60.2442	178.619	0.978192	1
2014-06-17	23.1875	56.7318	297.956	0.76759	0
2014-06-18	21.5125	49.1625	105.333	1.00417	0
2014-06-19	18.45	79.9146	124.938	0.6875	11
2014-06-20	19.8021	63.0438	213.188	0.610417	0.2
2014-06-21	22.8625	51.2375	195.938	0.6875	0
2014-06-22	23.9625	41.05	219.479	0.622917	0
2014-06-23	24.8708	46.9771	188.125	0.80625	0
2014-06-24	25.5937	50.0083	161.333	0.99375	0
2014-06-25	22.3583	69.6188	116.75	0.570833	1
2014-06-26	24.3896	57.5292	183.479	0.589583	0
2014-06-27	24.4646	44.1417	155.938	0.60625	0
2014-06-28	22.6208	55.2625	103.042	0.502083	0
2014-06-29	21.2708	78.9812	175.917	0.777083	20.8
2014-06-30	21.45	77.5021	216.229	0.864583	15.4
2014-07-01	20.7083	79.4104	191.146	0.708333	6.8
2014-07-02	21.7104	75.3375	239.271	0.508333	1.2
2014-07-03	23.1458	72.0271	183.188	0.422917	0
2014-07-04	23.9937	66.5458	188.417	0.83125	0
2014-07-05	23.3875	69.6	170	0.6875	0
2014-07-06	25.5208	63.3042	203.062	0.647917	0
2014-07-07	26.4458	63.1375	165.958	0.59375	0
2014-07-08	21.1167	84.4229	87.1042	0.558333	13.6
2014-07-09	16.7813	96.5625	467.146	0.90625	73
2014-07-10	21.8063	75.7917	463.25	0.516667	0.2
2014-07-11	21.3292	78.0438	178.771	0.441667	3.6
2014-07-12	21.5	70.5615	202.236	0.532371	0
2014-07-13	23.3671	56.3877	302.964	0.748556	0
2014-07-14	23.3012	57.9046	252.749	0.304944	0
2014-07-15	25.0342	61.8004	299.621	0.251615	0
2014-07-16	26.6606	51.1734	289.724	0.262269	0
2014-07-17	27.214	54.6566	288.541	0.239235	0
2014-07-18	26.8346	53.5099	284.807	0.156062	0
2014-07-19	25.6967	65.7127	262.33	0.283069	0
2014-07-20	25.2165	76.5932	239.65	0.493196	0.4
2014-07-21	24.4021	86.0396	154.208	0.614583	10
2014-07-22	19.5146	82.8125	84.5625	0.552083	0.2
2014-07-23	18.0771	83.2833	78.9375	0.408333	0.6
2014-07-24	22.3125	69.2625	225.333	0.452083	0
2014-07-25	23.1875	69.6688	206.521	0.25625	0
2014-07-26	24.0917	65.8729	204.583	0.485417	0
2014-07-27	24.4042	61.9583	205.417	0.558333	0
2014-07-28	26.025	56.7083	201.104	0.58125	0
2014-07-29	23.9271	76.2854	182.583	0.770833	19.2
2014-07-30	25.5667	74.25	224.021	0.397917	0
2014-07-31	25.4583	66.825	207.271	0.45625	0
2014-08-01	27.0167	63.3125	196.021	0.614583	0
2014-08-02	27.7354	61.9521	193.417	0.589583	0
2014-08-03	27.0604	64.8563	171.958	0.322917	0
2014-08-04	21.0854	86.7646	87.6458	0.358333	2.6
2014-08-05	20.2312	89.6604	85.875	0.30625	1
2014-08-06	17.5437	95.2104	121.292	0.175	14
2014-08-07	19.2125	87.2042	186.562	0.31875	0
2014-08-08	18.5479	83.6083	104.812	0.60625	0
2014-08-09	20.3375	78.8667	208.646	0.35625	0
2014-08-10	21.0979	78.4875	167.375	0.329167	0
2014-08-11	19.8125	75.3167	102.938	0.227083	0
2014-08-12	20.1792	77.8979	122.208	0.333333	1.2
2014-08-13	18.1313	79.9187	152.229	0.497917	3.4
2014-08-14	18.1958	72.5208	179.875	0.70625	3.2
2014-08-15	20.05	67.6354	207.229	0.429167	0.2
2014-08-16	18.2	74.05	94.5208	0.5125	0
2014-08-17	18.9625	74.9167	129.771	0.483333	5.2
2014-08-18	19.5021	73.5062	188.917	0.452083	0.2
2014-08-19	20.4188	64.6417	198.667	0.35625	0
2014-08-20	21.9875	60.7125	183.229	0.377083	0
2014-08-21	23.6	56.0146	172.146	0.502083	0
2014-08-22	22.2771	69.7792	137.521	0.64375	0.4
2014-08-23	19.8687	80.9125	139.812	0.416667	11.2
2014-08-24	18.3562	68.0208	208.792	0.433333	0
2014-08-25	17.2042	61.3333	181.708	0.6	0.2
2014-08-26	16.6208	70.7729	101.417	0.33125	0
2014-08-27	19.369	76.7931	168.194	1.11981	15.8
2014-08-28	20.5723	76.2942	234.219	0.472119	0
2014-08-29	22.1617	71.2079	202.908	0.24725	0
2014-08-30	20.2123	71.1694	162.912	0.274777	0
2014-08-31	20.4608	71.2306	234.729	0.264008	0
2014-09-01	18.4671	89.216	98.9396	0.269617	0
2014-09-02	18.3742	70.6017	171.627	1.49896	0
2014-09-03	19.8762	45.8446	260.36	0.522167	0
2014-09-04	20.6687	46.7554	252.852	0.278162	0
2014-09-05	21.5621	54.0183	222.158	0.211517	0
2014-09-06	20.7085	72.87	103.775	0.2482	0
2014-09-07	20.9079	84.1865	149.198	0.122456	0
2014-09-08	20.5975	74.6121	151.838	0.203175	0
2014-09-09	21.1619	77.3535	197.417	0.157756	0
2014-09-10	21.4694	79.5244	196.517	0.406854	0
2014-09-11	16.7383	106.01	16.5938	0.672656	0
2014-09-12	16.0967	105.657	44.7646	0.573237	0
2014-09-13	16.2013	94.8271	72.2917	0.31064	0
2014-09-14	15.1596	102.472	34.7812	0.838883	0
2014-09-15	14.0527	95.696	69.8125	0.60894	0
2014-09-16	12.7373	107.417	17.8354	0.38264	0
2014-09-17	13.7125	103.749	70.2104	0.366946	3.2
2014-09-18	15.5329	92.9577	141.7	0.325902	6
2014-09-19	15.9912	94.9496	144.56	0.339598	6
2014-09-20	17.0504	95.9038	131.958	0.0995229	18.4
2014-09-21	18.6244	88.696	132.831	0.0839354	0.2
2014-09-22	16.5987	96.4671	41.2417	0.15431	2.4
2014-09-23	14.2448	100.966	37.2083	0.33909	10.4
2014-09-24	13.759	84.3921	160.675	0.0875854	0.4
2014-09-25	15.259	83.2687	150.194	0.248569	0
2014-09-26	17.804	85.9169	123.048	0.281087	0
2014-09-27	18.254	87.4058	134.323	0.106054	1
2014-09-28	14.475	104.733	44.8521	0.182148	28.4
2014-09-29	14.7525	98.8294	114.848	0.0756062	0.2
2014-09-30	15.3175	92.4004	99.0646	0.50184	0.2
2014-10-01	16.2206	74.1442	121.265	1.06411	0.2
2014-10-02	15.1833	70.2904	181.085	0.182433	0
2014-10-03	15.9337	76.2708	145.404	0.605371	4
2014-10-04	14.7383	62.419	162.838	1.35199	0.2
2014-10-05	13.1762	52.3021	203.24	0.82176	0
2014-10-06	14.124	59.3706	181.792	0.43665	0
2014-10-07	15.101	76.8692	109.506	0.162694	0
2014-10-08	16.4869	81.2969	107.244	0.0790479	0
2014-10-09	17.0458	78.5523	155.046	0.184585	0
2014-10-10	15.3996	74.1419	84.4604	0.289985	0
2014-10-11	8.17646	87.9554	23.9854	2.39762	1.8
2014-10-12	6.90063	85.0796	44.7625	1.30117	0.4
2014-10-13	6.77833	68.2465	161.44	0.383025	0
2014-10-14	9.8775	66.7912	181.994	0.509879	0
2014-10-15	12.1881	42.3281	170.827	1.12885	0
2014-10-16	12.2992	43.6598	142.525	0.292929	0
2014-10-17	14.1792	50.7708	163.335	0.227015	0
2014-10-18	13.3112	62.9927	72.5687	0.0940625	0
2014-10-19	14.7042	65.5335	107.658	0.572173	0
2014-10-20	11.5696	80.4767	69.2833	0.167038	0
2014-10-21	12.7573	77.7262	151.875	0.26526	0.2
2014-10-22	13.7088	78.4402	148.235	0.26806	0.2
2014-10-23	14.174	72.9398	151.89	0.240631	0.2
2014-10-24	15.301	63.5342	158.658	0.2533	0
2014-10-25	16.7152	56.5065	155.719	0.40634	0
2014-10-26	15.991	43.4535	156.09	0.401587	0
2014-10-27	13.4692	52.8706	129.977	0.755079	0
2014-10-28	10.4081	72.6713	43.9146	0.437392	0.4
2014-10-29	8.24	95.2556	33.2854	0.526375	1
2014-10-30	10.4125	85.0346	63.5979	0.283496	0
2014-10-31	7.96125	88.7831	22.4771	1.54107	1.8

## Sheet: Growing season in 2015
Date	Daily mean air temperature (℃)	Daily mean air humidity (％)	Daily mean solar radiation (W/m2)	Daily mean wind speed (m/s)	Daily precipitation (mm)
2015-05-01	13.6248	86.5597	75.6155	1.80947	5
2015-05-02	17.6835	59.6371	242.308	1.39455	0
2015-05-03	17.9063	25.6906	211.633	2.33168	0
2015-05-04	16.4048	25.0869	294.642	1.33693	0
2015-05-05	16.5552	54.0275	183.908	1.48799	4
2015-05-06	15.8567	62.2868	174.375	1.22222	0
2015-05-07	13.7887	60.3369	91.4896	1.41944	0
2015-05-08	17.0965	52.9963	241.345	1.34606	0
2015-05-09	20.0963	46.7779	245.623	1.79573	0
2015-05-10	11.6542	73.7538	40.1531	1.94416	12.6
2015-05-11	11.5727	39.6285	241.029	2.79181	0
2015-05-12	18.0767	25.4822	302.895	1.93817	0
2015-05-13	21.7585	32.2535	283.844	1.08981	0
2015-05-14	20.9679	31.9557	173.392	1.38075	0
2015-05-15	19.1381	34.073	294.484	2.00582	0
2015-05-16	20.6567	33.8655	278.231	1.26775	0
2015-05-17	22.81	40.5776	240.781	1.68959	0
2015-05-18	22.7667	29.794	307.187	2.13258	0
2015-05-19	20.9808	20.6651	290.316	1.92616	0
2015-05-20	18.255	23.9875	209.913	1.35794	1.8
2015-05-21	12.1573	85.645	101.249	1.11722	3.8
2015-05-22	18.0171	52.7765	294.649	0.893233	0
2015-05-23	21.714	35.0755	298.294	1.01729	0
2015-05-24	23.626	29.4822	288.527	1.21285	0
2015-05-25	24.01	34.5012	237.638	1.14939	0
2015-05-26	24.8315	28.5233	288.803	1.07747	0
2015-05-27	25.4369	37.4308	265.17	1.05651	0
2015-05-28	21.8458	49.0069	79.0269	1.64382	0
2015-05-29	20.7127	53.637	164.952	1.06779	0.2
2015-05-30	21.0752	55.7363	244.605	1.21909	0
2015-05-31	22.139	51.6066	193.22	0.968325	0
2015-06-01	23.9425	42.8796	212.988	1.09603	0
2015-06-02	23.5167	30.8129	198.255	1.26909	0
2015-06-03	19.0602	62.8029	77.1768	1.11246	1.2
2015-06-04	19.0115	48.056	201.57	1.63324	1.2
2015-06-05	25.6754	23.8514	278.926	1.55064	0
2015-06-06	24.5825	25.9876	213.648	1.35021	0
2015-06-07	19.9867	39.5268	185.675	1.35363	0
2015-06-08	23.399	39.0362	296.547	1.29608	0
2015-06-09	26.1117	33.9155	258.602	1.56489	0
2015-06-10	20.7298	38.9354	228.972	2.26314	0.2
2015-06-11	21.4167	33.4881	256.201	2.3275	0
2015-06-12	23.6452	26.0761	304.869	2.39794	0
2015-06-13	21.3565	39.5677	251.806	1.88833	0
2015-06-14	24.1654	36.9755	225.526	0.936446	0
2015-06-15	22.4883	53.6771	239.185	1.41746	0
2015-06-16	20.9771	66.1253	173.13	0.889973	0
2015-06-17	23.9712	52.7296	226.929	0.838698	0
2015-06-18	25.8869	36.1929	283.562	1.00623	0
2015-06-19	26.5681	23.4134	291.677	1.63581	0
2015-06-20	20.176	66.2394	96.5586	0.735694	5
2015-06-21	18.7508	89.5318	123.3	0.711921	5.2
2015-06-22	22.2577	69.5413	208.118	0.89575	9
2015-06-23	19.8748	80.0419	67.9398	0.801394	0.4
2015-06-24	17.816	97.9602	54.5897	0.32151	0
2015-06-25	22.3037	76.6317	184.926	0.706383	0
2015-06-26	24.4575	68.1361	281.12	0.967579	0
2015-06-27	24.3417	65.6356	271.271	0.876679	0
2015-06-28	21.766	75.4798	82.1976	0.627348	5.2
2015-06-29	20.1679	90.5121	94.4197	0.457069	0
2015-06-30	24.0348	68.6225	189.121	1.49479	0.8
2015-07-01	25.9373	32.0738	310.117	1.34956	0
2015-07-02	25.9471	31.7556	246.545	1.21497	0
2015-07-03	25.6458	33.1994	258.354	0.975713	0
2015-07-04	25.4592	42.3841	286.251	1.05449	0
2015-07-05	24.9481	43.2807	208.937	0.988656	0
2015-07-06	25.1358	43.2241	293.28	1.22506	0
2015-07-07	25.8744	42.1264	290.164	0.907215	0
2015-07-08	26.9771	41.0863	262.997	1.00102	0
2015-07-09	24.0815	56.9325	178.185	0.958892	0.2
2015-07-10	25.06	50.1627	246.799	0.902508	0
2015-07-11	26.5635	41.9936	283.376	1.1092	0
2015-07-12	28.2354	39.3675	266.546	0.72951	0
2015-07-13	29.2354	28.808	269.366	1.59621	0
2015-07-14	26.7837	38.7294	231.62	1.25346	5.6
2015-07-15	21.5419	69.2271	133.582	0.775419	0
2015-07-16	22.0985	61.4435	242.831	0.985308	0
2015-07-17	19.6337	70.2353	160.496	0.806975	0
2015-07-18	20.4948	74.2871	210.436	0.863025	0.2
2015-07-19	23.4594	61.6487	267.825	1.02086	0
2015-07-20	22.9217	70.269	244.729	1.15641	0.8
2015-07-21	22.9667	72.9515	217.575	0.947331	2.4
2015-07-22	21.894	71.8376	241.208	1.23027	0.8
2015-07-23	23.5556	59.0431	274.73	1.01588	0.2
2015-07-24	25.4754	45.9174	286.058	1.02495	0.2
2015-07-25	28.309	38.4636	279.978	0.870404	0
2015-07-26	29.8908	38.4308	263.313	1.05706	0
2015-07-27	29.5267	44.7804	273.788	1.21696	0
2015-07-28	29.5677	51.7543	260.094	1.13349	0
2015-07-29	27.6983	55.3213	145.997	1.10157	0
2015-07-30	29.6573	47.3752	248.546	0.847367	0
2015-07-31	30.4538	53.6624	254.95	1.09136	0
2015-08-01	28.2533	63.743	166.603	1.24168	61
2015-08-02	21.9304	95.3909	88.5391	0.847404	1.2
2015-08-03	19.3563	95.4909	85.2308	1.34893	0.8
2015-08-04	21.8163	80.5539	215.415	0.799958	0.6
2015-08-05	22.7577	69.7972	233.972	0.766527	0.4
2015-08-06	24.91	59.5354	234.495	0.667758	0.4
2015-08-07	26.0667	50.7517	240.368	0.589483	0
2015-08-08	24.0648	62.6856	208.496	0.819954	0.2
2015-08-09	24.9129	62.9136	222.658	0.636217	0
2015-08-10	25.3433	63.0531	209.996	0.760669	0
2015-08-11	21.3119	94.1251	60.8899	0.513315	0.2
2015-08-12	23.4252	67.246	190.903	0.6097	0.4
2015-08-13	22.0054	69.5143	149.91	1.40078	7.6
2015-08-14	22.3052	58.9652	252.783	1.15244	1.4
2015-08-15	24.1483	53.0348	280.253	0.557854	0
2015-08-16	25.0919	49.3366	227.796	0.717179	0
2015-08-17	23.2985	47.8944	242.012	1.16758	0
2015-08-18	22.8885	63.1146	155.468	0.639604	0
2015-08-19	22.9833	49.4211	204.858	1.16196	0
2015-08-20	23.4319	36.6366	258.526	1.22247	0
2015-08-21	24.2123	36.1092	199.755	0.610444	0.4
2015-08-22	24.804	32.5735	238.223	0.909754	0
2015-08-23	22.6785	42.5129	173.529	0.885808	0
2015-08-24	20.7937	60.6756	221.131	0.808146	11.6
2015-08-25	19.966	72.7768	213.985	0.601283	0
2015-08-26	20.8975	66.1671	214.948	0.760938	0
2015-08-27	22.2079	62.0818	233.724	0.760725	0
2015-08-28	22.2275	58.4591	219.673	0.917377	0.2
2015-08-29	22.4035	61.5509	239.818	0.917785	0.6
2015-08-30	21.4675	68.5257	197.547	0.927325	1.6
2015-08-31	20.7271	60.5936	221.64	1.31921	0
2015-09-01	21.5133	42.4268	249.234	1.03105	0
2015-09-02	21.6796	53.0866	229.887	0.796373	0
2015-09-03	21.5285	57.2392	140.426	0.749337	4.6
2015-09-04	18.2802	99.6789	116.03	0.682237	13.8
2015-09-05	22.0477	66.4338	225.78	1.62479	0.2
2015-09-06	19.9852	63.5543	189.211	1.30656	0
2015-09-07	20.5985	69.5496	190.18	0.590165	0
2015-09-08	19.2717	81.9353	74.7489	0.686058	0.4
2015-09-09	16.6475	109.673	28.9559	0.483665	22
2015-09-10	16.3075	109.232	17.1603	0.803975	29.6
2015-09-11	15.6152	74.032	183.86	2.39282	0.2
2015-09-12	14.5319	56.2768	248.876	1.26739	0
2015-09-13	14.8179	66.5052	201.295	0.573035	0
2015-09-14	17.5954	63.8718	223.208	0.596573	0
2015-09-15	18.3321	65.775	215.257	0.712538	0
2015-09-16	18.6054	70.3207	155.894	0.571948	0
2015-09-17	17.9402	84.531	127.764	0.63916	1
2015-09-18	17.8073	89.0183	164.712	0.676452	0.2
2015-09-19	18.0902	86.0773	170.035	0.707821	0
2015-09-20	19.0271	79.1592	182.897	0.697221	0
2015-09-21	19.571	69.2	184.63	0.924796	0
2015-09-22	16.16	82.3898	143.858	1.29924	13
2015-09-23	14.6102	94.3187	83.525	0.549617	0
2015-09-24	17.7054	68.2895	213.07	0.958321	0
2015-09-25	15.6127	51.226	179.458	1.0104	0
2015-09-26	18.0583	57.377	203.448	0.651365	0
2015-09-27	19.2162	69.812	184.719	0.794498	5.4
2015-09-28	14.9983	104.571	23.1578	0.436148	2.6
2015-09-29	14.1302	87.2529	32.5805	0.994404	0.2
2015-09-30	11.1567	96.8536	20.8606	1.05702	4.2
2015-10-01	10.3815	55.6124	204.665	1.76681	0
2015-10-02	12.5165	67.4937	187.319	0.574858	0
2015-10-03	12.9929	74.7638	129.593	0.585238	0
2015-10-04	14.9027	63.3476	181.789	0.571342	0
2015-10-05	16.7502	58.6773	189.286	0.504454	0
2015-10-06	14.2423	80.7425	65.9658	0.55791	3.2
2015-10-07	13.4979	87.7575	130.542	0.962775	0.4
2015-10-08	9.93667	30.9704	147.895	1.98917	0
2015-10-09	11.1217	39.444	204.129	1.52714	0
2015-10-10	10.506	29.0172	194.782	1.96081	0
2015-10-11	9.5	35.3864	194.63	1.39436	0
2015-10-12	11.8571	40.2602	195.126	0.610706	0
2015-10-13	10.1335	71.8342	75.5329	0.63655	2.8
2015-10-14	9.44771	100.712	95.9259	0.590908	0.2
2015-10-15	12.0508	81.1108	150.509	0.441815	0.2
2015-10-16	16.704	60.3828	174.506	0.610869	0
2015-10-17	17.2471	46.7312	136.058	1.24085	0
2015-10-18	15.7121	46.4162	140.089	0.911385	0
2015-10-19	16.1027	75.3232	143.239	0.728313	0
2015-10-20	17.16	69.6553	153.377	0.899285	0
2015-10-21	15.9738	68.4502	128.383	1.36173	0.2
2015-10-22	8.47542	106.524	20.6267	0.43399	8.2
2015-10-23	9.78104	101.108	50.5249	0.438554	0.2
2015-10-24	9.61458	105.772	40.6826	0.747052	5
2015-10-25	8.59521	113.641	5.59167	0.808	15.6
2015-10-26	6.16667	57.8759	124.758	2.38764	0.4
2015-10-27	6.92542	61.98	160.819	0.715296	0
2015-10-28	9.24271	48.6221	142.393	0.590106	0
2015-10-29	6.06979	46.9905	150.048	1.71979	0
2015-10-30	4.99625	45.7656	154.044	1.48839	0
2015-10-31	3.50708	76.8474	56.997	1.72427	0.8
