# Supplementary material for: Land use affects the response of soil moisture and soil temperature to environmental factors in the loess hilly region of China
Source: PeerJ. 2022 Jul 14;10:e13736. doi: 10.7717/peerj.13736 (PMC9288829; doi:10.7717/peerj.13736)
Supplement: Data S1 [file peerj-10-13736-s001.zip › raw data/soil moisture.xlsx]

## Sheet: Growing season in 2014
Date	Daily mean soil volumetric moisture content (%)
	10 cm				20 cm				60 cm				100 cm				160 cm
	Soybean sloping field	Maize terraced field	Jujube orchard	Grassland	Soybean sloping field	Maize terraced field	Jujube orchard	Grassland	Soybean sloping field	Maize terraced field	Jujube orchard	Grassland	Soybean sloping field	Maize terraced field	Jujube orchard	Grassland	Soybean sloping field	Maize terraced field	Jujube orchard	Grassland
2014-05-01		14.687	11.9344	14.8709		12.0177	13.4761	15.7041		13.3497	11.8583	17.2484		11.0794	12.1369	14.7813		12.7502	13.2202	15.0911
2014-05-02		14.5125	12.1432	15.1117		11.8741	13.2943	15.4937		13.3594	11.8857	17.1868		11.1109	12.1686	14.8009		12.7458	13.2152	15.1022
2014-05-03		14.5199	12.1454	15.0312		11.8117	13.377	15.5412		13.3177	11.8993	17.1258		11.1145	12.2026	14.8086		12.7504	13.2475	15.1243
2014-05-04		14.4861	11.8929	14.7917		11.8017	13.3045	15.477		13.3101	11.9331	17.099		11.1219	12.2215	14.803		12.77	13.2794	15.1341
2014-05-05		14.4505	11.7541	14.7359		11.7326	13.244	15.4394		13.2874	11.9359	17.0624		11.115	12.2349	14.797		12.7639	13.2782	15.1284
2014-05-06		14.5511	11.6144	14.7569		11.7654	13.2545	15.5361		13.2721	11.9748	17.0608		11.1055	12.2472	14.8029		12.7717	13.2802	15.1339
2014-05-07		14.6749	11.4894	14.7777		11.8605	13.2242	15.6094		13.2787	12.0276	17.109		11.1086	12.2613	14.8088		12.7797	13.2764	15.1388
2014-05-08		14.7105	11.1736	14.655		11.9275	13.1515	15.6096		13.3371	12.1122	17.1495		11.1311	12.3036	14.8281		12.7925	13.2947	15.137
2014-05-09		14.7138	10.7384	14.4984		11.9872	12.9609	15.5191		13.4297	12.1657	17.1878		11.193	12.3626	14.8575		12.8369	13.3342	15.1604
2014-05-10		14.8623	14.7577	19.1369		11.9485	13.504	16.4463		13.5309	12.1444	17.0964		11.2816	12.4223	14.9057		12.8752	13.3686	15.2071
2014-05-11		15.8544	15.3805	19.1896		12.5911	15.8131	17.7413		13.4156	12.0448	17.1046		11.2583	12.4257	14.8815		12.8506	13.3643	15.1853
2014-05-12		15.8112	14.6567	18.1365		12.8965	15.5665	17.4191		13.3744	11.998	17.2912		11.2251	12.4098	14.8832		12.8374	13.3727	15.1789
2014-05-13		15.8149	14.1386	17.5288		12.969	15.303	17.2727		13.478	12.0875	17.4587		11.1992	12.404	14.9134		12.85	13.389	15.1876
2014-05-14		15.7142	13.4802	16.8464		12.9617	14.9678	16.9821		13.6409	12.2546	17.543		11.2195	12.4138	14.9661		12.8801	13.4274	15.2104
2014-05-15		15.5723	12.9654	16.5283		12.8393	14.6534	16.78		13.727	12.3356	17.5145		11.2433	12.4114	14.9959		12.8796	13.4152	15.2046
2014-05-16		15.6009	12.5774	16.3145		12.8324	14.4334	16.7156		13.7802	12.3941	17.5061		11.2764	12.4017	15.0231		12.8856	13.404	15.2219
2014-05-17		15.6144	12.144	16.0539		12.8507	14.1805	16.6109		13.8475	12.4523	17.5414		11.3319	12.4248	15.0508		12.906	13.4246	15.2355
2014-05-18		15.5764	11.7152	15.8566		12.8066	13.9067	16.5068		13.8926	12.4765	17.5264		11.3769	12.4399	15.0772		12.9172	13.422	15.2445
2014-05-19		15.5809	11.3689	15.7661		12.779	13.6842	16.4753		13.9209	12.4846	17.5054		11.421	12.4632	15.1007		12.9184	13.4396	15.2643
2014-05-20		15.5423	10.9088	15.548		12.7532	13.3934	16.3704		13.9636	12.4921	17.4997		11.4656	12.4768	15.1262		12.9435	13.4439	15.2803
2014-05-21		15.5328	10.3744	15.3738		12.7299	13.0741	16.2945		13.9827	12.4827	17.4875		11.5026	12.4987	15.14		12.9599	13.4613	15.2882
2014-05-22		15.4954	9.73977	15.1434		12.711	12.7151	16.1857		14.0154	12.4651	17.4864		11.5446	12.5294	15.1587		12.9892	13.4896	15.3038
2014-05-23		15.3852	9.12797	14.7392		12.653	12.3536	15.9995		14.0291	12.423	17.5025		11.5954	12.5617	15.1853		13.0414	13.5186	15.3258
2014-05-24		15.2085	9.22185	16.1939		12.4557	12.0809	15.9062		14.0173	12.3224	17.4133		11.6114	12.5703	15.2027		13.0482	13.5207	15.3369
2014-05-25		15.2304	9.93384	15.7385		12.4362	11.929	15.9635		13.953	12.2675	17.3575		11.6114	12.5704	15.1856		13.0699	13.5571	15.3528
2014-05-26		15.2407	9.64185	15.4257		12.4273	11.7228	15.9249		13.9057	12.1852	17.2896		11.6013	12.5426	15.1569		13.0803	13.5639	15.3601
2014-05-27		15.3348	9.08316	15.2832		12.5145	11.4624	15.9698		13.8856	12.1349	17.2757		11.5942	12.5174	15.1417		13.0946	13.5743	15.3715
2014-05-28		15.3669	8.63908	11.4133		12.546	11.1505	11.6303		13.9046	12.0967	15.4812		11.5967	12.5064	15.4888		13.1182	13.5683	14.1048
2014-05-29	11.7582	15.4328	8.64639	11.5605	13.687	12.5812	11.1116	12.0659	11.194	13.9143	12.0777	15.6761	14.4832	11.5969	12.5113	15.5383	12.2599	13.1278	13.5803	14.1394
2014-05-30	11.7647	15.453	8.54543	11.5295	13.7976	12.6169	11.0085	12.2445	11.3195	13.9471	12.0994	15.7764	14.5045	11.6035	12.5234	15.578	12.3081	13.1424	13.5975	14.1625
2014-05-31	11.5696	15.3599	8.21398	11.238	13.707	12.5902	10.8139	12.2123	11.4514	13.9877	12.1158	15.8385	14.5595	11.6447	12.5487	15.614	12.3728	13.1896	13.6237	14.1974
2014-06-01	11.5379	15.2066	8.01613	11.1587	13.5768	12.4315	10.5981	12.139	11.4467	13.9538	12.0739	15.8024	14.5566	11.6452	12.5687	15.6133	12.3907	13.1872	13.6373	14.2012
2014-06-02	11.5487	15.2666	7.8816	11.1121	13.6776	12.4493	10.5496	12.2488	11.4321	13.9304	12.054	15.7867	14.5536	11.6467	12.5719	15.6134	12.4213	13.2025	13.6615	14.2153
2014-06-03	11.4936	15.2332	7.67991	10.953	13.6484	12.4216	10.3888	12.2611	11.4995	13.9145	12.0536	15.8001	14.5438	11.6378	12.5759	15.6083	12.4439	13.2169	13.6663	14.2221
2014-06-04	11.332	15.1644	7.47545	10.7286	13.5923	12.3924	10.2671	12.2224	11.5375	13.9154	12.0439	15.7986	14.5535	11.6479	12.5863	15.6138	12.4665	13.2378	13.685	14.2268
2014-06-05	11.2765	15.0588	7.27728	10.646	13.4942	12.2928	10.0995	12.1539	11.512	13.8947	12.024	15.7613	14.5406	11.6367	12.596	15.6127	12.4636	13.2351	13.6919	14.2186
2014-06-06	11.2	15.0167	7.08477	10.4234	13.464	12.2857	10.0168	12.0854	11.5627	13.9031	12.0197	15.7515	14.5626	11.6588	12.6082	15.617	12.5034	13.2733	13.7218	14.2321
2014-06-07	11.1316	14.8865	6.84172	10.3475	13.3445	12.1601	9.82225	11.9857	11.4893	13.8715	11.9789	15.695	14.5467	11.6594	12.607	15.6006	12.5083	13.2728	13.7232	14.2238
2014-06-08	11.2809	14.9449	6.75493	10.3002	13.385	12.1772	9.70451	12.0203	11.4569	13.829	11.8961	15.6602	14.5464	11.637	12.5944	15.5809	12.5187	13.2723	13.7266	14.2186
2014-06-09	11.2095	14.9467	6.58012	10.0128	13.347	12.1803	9.50288	11.9463	11.4866	13.839	11.8461	15.6535	14.5474	11.6475	12.5794	15.5645	12.5508	13.2917	13.7309	14.2174
2014-06-10	11.0378	14.9141	6.4141	9.69282	13.2798	12.1461	9.29159	11.8292	11.5085	13.8305	11.7734	15.6232	14.5565	11.6473	12.5639	15.5562	12.5629	13.3088	13.7377	14.2136
2014-06-11	10.8618	14.8936	6.30616	9.42548	13.2394	12.1266	9.08831	11.7428	11.4919	13.8216	11.6883	15.593	14.5588	11.6338	12.5448	15.5429	12.5662	13.3092	13.7352	14.2037
2014-06-12	10.6198	14.8772	6.177	9.08358	13.1936	12.1196	8.91933	11.6315	11.4908	13.8184	11.6176	15.5833	14.5469	11.6055	12.531	15.5306	12.5809	13.3224	13.7439	14.1977
2014-06-13	10.2407	14.8047	5.98716	8.66205	13.0382	12.1084	8.77798	11.4762	11.5184	13.8524	11.564	15.5916	14.571	11.5819	12.5395	15.5367	12.6301	13.3552	13.789	14.2047
2014-06-14	9.90316	14.6366	5.72665	8.45355	12.807	11.9756	8.58693	11.2957	11.4957	13.8291	11.4835	15.5404	14.5597	11.4932	12.5419	15.5249	12.6354	13.3722	13.8019	14.1999
2014-06-15	9.79051	14.5786	5.67584	8.45543	12.7725	11.8852	8.50733	11.2352	11.4194	13.7608	11.3799	15.4772	14.5326	11.4502	12.5224	15.4946	12.6221	13.3735	13.7867	14.1854
2014-06-16	9.60756	14.6241	5.62252	8.28623	12.8028	11.9202	8.49152	11.2024	11.4339	13.765	11.3079	15.4595	14.5376	11.4412	12.5056	15.4801	12.6605	13.3909	13.8128	14.1815
2014-06-17	9.37535	14.5121	5.36215	8.1328	12.6359	11.8186	8.27242	11.0237	11.4068	13.7338	11.1975	15.4151	14.5247	11.4167	12.457	15.455	12.6462	13.3828	13.7712	14.1689
2014-06-18	9.16313	14.5271	5.36982	7.94385	12.697	11.8455	8.26394	10.8479	11.427	13.7264	11.1033	15.4069	14.5244	11.3879	12.4175	15.4439	12.6839	13.4031	13.7804	14.1682
2014-06-19	11.4414	14.4013	9.88165	14.1915	12.3807	11.7652	8.1724	12.2052	11.4584	13.7927	10.9929	15.37	14.5537	11.3907	12.4163	15.4453	12.6938	13.4379	13.7894	14.1737
2014-06-20	13.2128	14.5584	12.8101	15.0874	12.61	11.708	8.17209	13.785	11.3532	13.7216	10.8674	15.2701	14.528	11.3236	12.4023	15.4192	12.6492	13.4019	13.7803	14.1587
2014-06-21	12.7753	14.8554	12.0437	14.0714	13.3936	11.9089	8.4963	13.716	11.2965	13.6728	10.7389	15.2331	14.5072	11.2857	12.3641	15.3833	12.6514	13.3952	13.7782	14.1478
2014-06-22	12.4777	15.018	11.1646	13.4285	13.6285	12.0702	8.86672	13.5532	11.2991	13.6707	10.5909	15.2626	14.4976	11.2567	12.3155	15.3612	12.6429	13.3875	13.7591	14.1338
2014-06-23	12.1068	15.0802	10.1623	12.8391	13.6389	12.1784	8.97584	13.3158	11.3544	13.7159	10.4561	15.3068	14.5152	11.255	12.2703	15.3558	12.675	13.3931	13.7633	14.1243
2014-06-24	11.679	15.0696	9.15604	12.3373	13.5917	12.2006	8.89981	13.0881	11.3793	13.7434	10.2768	15.327	14.5342	11.2564	12.2348	15.3581	12.6882	13.3903	13.7486	14.1169
2014-06-25	11.2717	14.9499	8.37468	11.7607	13.4244	12.1749	8.79972	12.8297	11.3718	13.7809	10.0444	15.3492	14.5439	11.2708	12.2234	15.3695	12.7108	13.4066	13.7443	14.1191
2014-06-26	11.0576	14.8777	7.75046	11.5219	13.3751	12.0762	8.70327	12.6613	11.2979	13.7468	9.82244	15.2888	14.5394	11.2585	12.1946	15.3522	12.6862	13.3815	13.7215	14.1027
2014-06-27	10.7277	14.8815	7.06174	11.0635	13.3523	12.1128	8.6349	12.5036	11.2904	13.7478	9.63779	15.2854	14.5587	11.2644	12.1629	15.3413	12.7153	13.3922	13.7201	14.1047
2014-06-28	10.313	14.739	6.74131	10.4513	13.1156	12.0699	8.51247	12.1818	11.3238	13.7785	9.49145	15.2738	14.5858	11.2907	12.161	15.3482	12.7578	13.4241	13.7511	14.1092
2014-06-29	10.265	14.5654	6.7077	11.0036	12.9166	11.9126	8.44037	11.9881	11.2478	13.7581	9.37224	15.1859	14.5878	11.2911	12.1418	15.3287	12.752	13.4188	13.7316	14.1006
2014-06-30	15.2293	15.4536	12.7068	17.3193	13.8916	12.0904	8.68951	16.5902	11.1603	13.7406	9.29085	15.1995	14.5885	11.2837	12.1329	15.2944	12.73	13.4277	13.7307	14.1098
2014-07-01	14.6551	15.7839	13.1139	15.9636	15.0562	12.6472	10.8388	16.1664	11.1121	13.7314	9.2439	15.3914	14.5687	11.2755	12.1225	15.2809	12.7362	13.4311	13.7363	14.1056
2014-07-02	14.4574	15.7242	12.7484	15.5211	14.9845	12.739	11.6254	15.7959	11.0672	13.746	9.17601	15.4635	14.5275	11.2487	12.1055	15.2596	12.6945	13.4123	13.7242	14.0877
2014-07-03	14.0772	15.6955	12.2162	14.7532	14.8807	12.8211	11.5873	16.2081	11.0505	13.7786	9.13838	15.5153	14.5005	11.2369	12.0814	15.2415	12.6849	13.3924	13.7089	14.0669
2014-07-04	13.5399	15.6777	11.5125	14.1452	14.7021	12.8778	11.3492	15.7764	11.1398	13.8452	9.11764	15.5778	14.482	11.2638	12.0676	15.2442	12.6979	13.3976	13.6995	14.0573
2014-07-05	12.9711	15.5767	10.7737	13.5748	14.4704	12.8403	10.9743	15.3482	11.2084	13.9042	9.10745	15.6256	14.4748	11.29	12.0555	15.2536	12.6911	13.3987	13.6906	14.0477
2014-07-06	12.4841	15.5268	10.107	13.1048	14.2326	12.7806	10.5503	15.0108	11.2487	13.9255	9.06881	15.6237	14.4557	11.3028	12.0485	15.2683	12.6783	13.396	13.6816	14.0367
2014-07-07	11.9361	15.5105	9.39497	12.5962	14.032	12.7647	10.0781	14.6593	11.2789	13.9569	9.11368	15.6337	14.4757	11.3428	12.0485	15.2845	12.6892	13.4176	13.6803	14.0384
2014-07-08	11.948	15.377	8.72195	13.4174	13.6812	12.684	9.65197	14.6105	11.2913	14.0156	9.15337	15.6014	14.4764	11.3626	12.0716	15.313	12.7095	13.4447	13.6832	14.0541
2014-07-09	20.7314	19.3039	19.0701	21.5614	21.4202	17.1146	18.7782	22.1309	11.457	14.6049	9.38971	16.9574	14.3983	11.3445	12.1049	15.3121	12.7164	13.4775	13.7149	14.0775
2014-07-10	20.0278	19.6164	18.1839	20.2575	22.0222	18.223	19.9186	21.525	16.2993	18.1093	17.013	20.7829	14.2596	11.6824	12.1018	15.4893	12.6947	13.445	13.7093	14.0545
2014-07-11	18.9271	19.2033	16.5479	18.5567	21.0255	17.6048	18.3965	20.1603	16.8122	18.1166	17.0588	20.5745	15.0657	12.8035	12.087	16.449	12.713	13.4594	13.7146	14.0598
2014-07-12	18.8467	18.8407	15.7211	17.7432	20.4107	17.237	17.4252	19.439	16.6354	17.9315	16.6685	20.3051	16.4423	13.349	12.185	16.9601	12.6993	13.4875	13.7231	14.1002
2014-07-13	18.473	18.5635	14.8425	16.9626	19.9103	16.9441	16.6145	18.8381	16.3646	17.7956	16.3162	20.0624	17.0064	13.5134	12.4906	17.1503	12.6824	13.5372	13.7121	14.1907
2014-07-14	17.9444	18.3642	13.962	16.3944	19.508	16.7121	15.8335	18.3363	16.2099	17.6914	15.955	19.8685	17.1882	13.557	12.8124	17.2369	12.727	13.6597	13.7123	14.307
2014-07-15	16.6935	18.2438	13.1248	15.8945	19.166	16.4814	15.125	17.9425	16.0689	17.5878	15.6147	19.6781	17.2384	13.5704	13.0421	17.2798	12.8138	13.8019	13.6993	14.4115
2014-07-16	16.3245	18.1334	12.274	15.5592	18.789	16.2842	14.4772	17.5727	15.8925	17.479	15.2715	19.4974	17.2738	13.5183	13.2024	17.2899	12.904	13.9457	13.6866	14.4887
2014-07-17	15.7279	18.0048	11.4292	15.0992	18.4293	16.089	13.8125	17.1952	15.7979	17.3942	14.9303	19.3192	17.2502	13.4619	13.3076	17.2843	13.0422	14.0847	13.6897	14.5476
2014-07-18	15.4514	17.8597	10.538	15.3881	18.0702	15.9169	13.1372	16.8248	15.6255	17.3046	14.5932	19.1225	17.2486	13.4187	13.3825	17.2546	13.1834	14.2261	13.6955	14.5817
2014-07-19	15.1372	17.7145	9.58029	14.8552	17.7624	15.7376	12.3673	16.3899	15.4841	17.2344	14.2773	18.8832	17.2337	13.3687	13.4262	17.1863	13.3162	14.3536	13.7485	14.5761
2014-07-20	14.6999	17.5719	8.84831	14.4483	17.4669	15.5576	11.6234	16.0477	15.3488	17.1441	13.9669	18.6692	17.2269	13.2734	13.4554	17.1378	13.4257	14.4584	13.7892	14.5909
2014-07-21	14.5844	17.4051	8.30098	14.1611	17.2027	15.3852	11.0662	15.6951	15.1722	17.0451	13.7057	18.4493	17.1604	13.1448	13.4772	17.0549	13.5241	14.5481	13.8344	14.5776
2014-07-22	15.0173	17.2499	7.79295	15.2992	17.0953	15.2607	10.6262	15.8821	15.0637	17.0014	13.5784	18.2674	17.1274	12.9991	13.5209	17.0082	13.6365	14.6311	13.8933	14.5978
2014-07-23	14.6329	17.0588	7.80303	14.7818	17.0029	15.0988	10.295	15.7433	14.9357	16.8978	13.4351	18.0848	17.0689	12.8938	13.5423	16.95	13.7037	14.6894	13.9658	14.6101
2014-07-24	14.5517	16.9729	7.99495	14.6616	16.9282	14.9061	10.1384	15.6426	14.7795	16.6973	13.1531	17.9045	16.9807	12.7425	13.4821	16.8672	13.7092	14.6828	13.9793	14.6014
2014-07-25	14.4216	16.9433	8.00286	14.3606	16.877	14.8821	9.90427	15.5511	14.6474	16.5728	12.8387	17.7914	16.9039	12.6147	13.4029	16.7808	13.7571	14.693	13.9943	14.5805
2014-07-26	14.1983	16.9112	7.77007	13.9908	16.6348	14.8402	9.52802	15.3558	14.5636	16.4934	12.6151	17.7179	16.8473	12.4602	13.348	16.7255	13.7847	14.7138	14.0025	14.5693
2014-07-27	13.8439	16.8457	7.45179	13.5021	16.3549	14.7651	9.16393	15.0612	14.4842	16.4219	12.3916	17.6176	16.7978	12.3308	13.3085	16.681	13.8105	14.7222	14.0067	14.5585
2014-07-28	13.4363	16.7185	7.22736	12.9679	16.0507	14.631	8.93102	14.7435	14.317	16.3107	12.1599	17.4903	16.7405	12.2354	13.2791	16.6298	13.8215	14.7182	14.0066	14.5383
2014-07-29	13.5284	16.5695	6.93559	13.2725	15.7568	14.5306	8.88389	14.525	14.173	16.2326	11.9802	17.3523	16.7015	12.1996	13.2708	16.6053	13.8397	14.7456	14.0269	14.5421
2014-07-30	13.8	16.5161	7.19061	13.9951	15.7519	14.3689	8.80226	14.8612	13.996	16.116	11.8489	17.1983	16.7438	12.1126	13.2701	16.5571	13.7935	14.7115	14.0237	14.5182
2014-07-31	13.4587	16.518	7.29472	13.5117	15.731	14.309	8.8795	14.6838	13.7926	15.9898	11.6784	17.0873	16.6626	12.056	13.2473	16.5217	13.7999	14.7051	14.0281	14.5047
2014-08-01	13.0979	16.4415	7.18188	12.9933	15.501	14.1912	8.80622	14.4089	13.607	15.8742	11.5042	16.998	16.6044	11.9956	13.2089	16.4333	13.7987	14.6973	14.0261	14.4878
2014-08-02	12.6586	16.3802	7.11446	12.4772	15.2363	13.896	8.78065	14.1327	13.4113	15.7456	11.3042	16.8777	16.511	11.9156	13.1684	16.3745	13.7941	14.6788	14.016	14.4707
2014-08-03	12.1506	16.2778	7.04151	11.8686	14.91	13.869	8.76783	13.8263	13.2131	15.651	11.1076	16.7924	16.4518	11.8359	13.1307	16.3223	13.7753	14.6649	14.0093	14.446
2014-08-04	11.6091	16.103	6.80067	11.2155	14.6226	13.9654	8.78444	13.4015	13.0983	15.6131	10.9615	16.7033	16.3915	11.8346	13.1462	16.2822	13.8193	14.6951	14.0425	14.4465
2014-08-05	11.1724	15.8105	6.47419	11.0551	14.2892	13.7831	8.67669	13.0496	12.9957	15.5889	10.8675	16.5678	16.3464	11.8147	13.1778	16.2735	13.8334	14.697	14.0867	14.4341
2014-08-06	15.4974	16.6031	12.2017	17.9115	15.6955	14.0345	9.28256	16.6252	12.9558	15.5451	10.8052	16.4249	16.3429	11.7847	13.1978	16.2814	13.81	14.6999	14.1316	14.4226
2014-08-07	17.938	18.1816	15.6743	19.072	19.1677	15.6909	15.4473	19.3323	12.9283	15.6937	10.7457	16.5842	16.2544	11.77	13.1692	16.1252	13.7714	14.6834	14.1502	14.4197
2014-08-08	17.209	17.8674	14.7697	18.0506	18.6244	15.4844	15.3489	18.5196	13.3637	15.9868	10.7067	17.1127	16.2004	11.852	13.1318	16.095	13.7716	14.6742	14.1568	14.4051
2014-08-09	17.0035	17.7405	14.6984	17.7522	18.4421	15.3679	15.2419	18.2327	13.6944	16.0847	10.6768	17.2932	16.1768	11.9046	13.0699	16.1053	13.7314	14.6359	14.1463	14.3587
2014-08-10	16.4508	17.6113	14.1818	17.0532	18.1314	15.234	14.8577	17.7061	13.8159	16.1334	10.6541	17.3896	16.1869	11.9351	13.0119	16.1557	13.7055	14.6281	13.9452	14.3467
2014-08-11	15.9143	17.4376	13.3459	16.4045	17.7926	15.0549	14.3032	17.173	13.8849	16.1492	10.6408	17.4138	16.2433	11.953	12.9723	16.2086	13.6968	14.6339	13.6466	14.3528
2014-08-12	15.3808	17.2296	12.4968	15.7664	17.41	14.9082	13.6821	16.6416	13.8736	16.1653	10.6345	17.3637	16.2968	11.9873	12.9633	16.2188	13.7267	14.6584	13.2642	14.3415
2014-08-13	14.9582	17.0577	11.9976	15.4107	17.0903	14.7298	13.0966	16.2782	13.7825	16.0965	10.5941	17.2656	16.2963	11.9629	12.9339	16.2221	13.7083	14.6371	13.2199	14.3385
2014-08-14	14.4746	16.9447	11.4174	14.8844	16.7786	14.6011	12.4311	15.9286	13.6569	16.0117	10.5383	17.1852	16.271	11.938	12.9114	16.2756	13.7288	14.6435	13.1357	14.3477
2014-08-15	14.0579	16.8194	10.6166	14.3947	16.4584	14.4795	11.6365	15.5987	13.5326	15.9329	10.4902	17.1023	16.2163	11.9104	12.8869	16.3997	13.7093	14.6371	12.9789	14.3547
2014-08-16	13.6439	16.6467	9.6563	13.8731	16.1056	14.3963	10.8461	15.188	13.4942	15.9242	10.4306	17.0444	16.1678	11.9266	12.8895	16.4406	13.7194	14.6608	12.6611	14.3633
2014-08-17	13.5591	16.4698	9.16513	14.1756	15.8278	14.2221	10.4021	15.008	13.3861	15.868	10.3703	16.942	16.0909	11.8804	12.9015	16.3207	13.6678	14.654	12.3515	14.3818
2014-08-18	13.5525	16.4256	9.26362	14.2833	15.7363	14.1424	10.0953	15.043	13.2836	15.7666	10.3225	16.8617	16.0002	11.8239	12.8716	16.3229	13.5842	14.6366		14.3577
2014-08-19	13.231	16.3756	9.15805	14.0157	15.5519	14.0801	9.68961	14.9402	13.1327	15.6779	10.2852	16.8017	15.8546	11.7542	12.8425	16.2064	13.5207	14.6111		14.3524
2014-08-20	12.836	16.3247		13.6554	15.2955	14.0174		14.7437	12.9898	15.61		16.7646	15.6935	11.6969		16.2118	13.4725	14.5894		14.4008
2014-08-21	12.3795	16.2417		13.2295	15.0108	13.9515		14.4704	12.8514	15.5561		16.7169	15.5461	11.6485		16.1966	13.391	14.593		14.3811
2014-08-22	11.9369	16.1163		12.8447	14.7139	13.8354		14.1817	12.7028	15.5141		16.6604	15.4276	11.6206		16.1713	13.3736	14.5664		14.3421
2014-08-23	11.5407	15.9849		12.5096	14.461	13.714		13.9293	12.6479	15.4534		16.5939	15.319	11.5867		16.1123	13.3173	14.5519		14.3502
2014-08-24	11.0779	15.7951		12.2204	14.1356	13.5573		13.6084	12.4925	15.3727		16.5087	15.1912	11.5393		16.2218	13.2584	14.5146		14.3686
2014-08-25	10.8112	15.6664		12.0856	13.8932	13.4109		13.3845	12.2708	15.2393		16.3691	14.9724	11.4773		16.0116	13.1551	14.4918		14.3585
2014-08-26	10.5926	15.5519		11.8144	13.6885	13.2927		13.2217	12.1103	15.1196		16.278	14.7746	11.4128		15.9743	13.0864	14.4633		14.3756
2014-08-27	10.338	15.4838	6.91554	11.8768	13.5195	13.1784	8.48374	13.5052	11.9235	15.0049	9.41393	16.2948	14.5987	11.3478	12.736	16.0317	13.0359	14.4348	15.7022	14.4843
2014-08-28	9.98676	15.3942	6.94025	11.5602	13.3086	13.0704	8.52026	13.3676	11.7878	14.8998	9.31926	16.2316	14.4381	11.2836	12.7069	15.9704	12.9692	14.4103	15.8608	14.4941
2014-08-29	9.72815	15.2968	6.9917	11.2413	13.1296	12.9735	8.55804	13.217	11.6165	14.7931	9.19148	16.1616	14.2387	11.2099	12.6881	15.9565	12.8644	14.3859	15.9272	14.4693
2014-08-30	9.4319	15.1523	6.84236	10.8648	12.9215	12.8628	8.51777	12.9866	11.5055	14.712	9.09113	16.0882	14.0834	11.1596	12.6935	15.9647	12.7952	14.3576	15.9647	14.5039
2014-08-31	9.15371	14.9945	6.82538	10.5762	12.6877	12.6967	8.49703	12.7835	11.3206	14.5878	8.99796	15.9899	13.9016	11.0754	12.6701	15.8954	12.6978	14.3092	15.9857	14.3958
2014-09-01	8.88783	14.8756	6.71882	10.412	12.5017	12.6103	8.54268	12.5651	11.2341	14.5203	8.93772	15.909	13.7619	11.0666	12.6568	15.8937	12.681	14.3101	16.0118	14.3824
2014-09-02	8.64766	14.6301	6.54197	10.9629	12.2271	12.4487	8.4043	12.5245	11.1505	14.4756	8.8524	15.8267	13.6954	11.0289	12.6559	15.8745	12.7106	14.2763	16.0208	14.3646
2014-09-03	8.64829	14.501	6.70142	11.042	12.018	12.2971	8.3058	12.6294	10.9469	14.3243	8.71844	15.6915	13.496	10.9363	12.5882	15.9183	12.5374	14.234	16.0216	14.326
2014-09-04	8.72012	14.4567	6.82816	10.9119	11.8681	12.1709	8.33198	12.6135	10.7972	14.1634	8.59887	15.586	13.2422	10.831	12.5135	15.6996	12.3723	14.2113	16.0262	14.3071
2014-09-05	8.66383	14.3922	6.73866	10.6738	11.6978	12.073	8.32094	12.4896	10.6051	14.0081	8.47279	15.499	12.9795	10.7183	12.403	15.6981	12.2172	14.1926	16.0266	14.2826
2014-09-06	8.5308	14.3371	6.5799	10.4765	11.5396	11.9978	8.3228	12.3833	10.5064	13.9186	8.39381	15.4489	12.8214	10.6591	12.3686	15.6323	12.1848	14.1906	16.0262	14.2677
2014-09-07	8.42102	14.1667	6.56623	10.4576	11.3648	11.883	8.34086	12.3007	10.4166	13.8856	8.32757	15.3993	12.6911	10.6184	12.3598	15.613	12.2185	14.1557	16.0357	14.2467
2014-09-08	8.37982	14.0712	6.7807	10.4431	11.2178	11.7865	8.30054	12.1986	10.3569	13.8237	8.29058	15.3596	12.5363	10.5957	12.3461	15.5761	12.1981	14.1384	16.0386	14.2298
2014-09-09	8.50099	13.9885	6.92612	10.454	11.094	11.686	8.28692	12.1843	10.2374	13.7231	8.22068	15.3021	12.4218	10.5401	12.3187	15.5226	12.1404	14.1276	16.036	14.2138
2014-09-10	8.58385	13.9959	6.85661	10.3782	11.0476	11.608	8.3189	12.1215	10.1428	13.6024	8.17357	15.2422	12.2916	10.4202	12.2826	15.4938	12.025	14.0958	16.0301	14.231
2014-09-11	12.9801	13.8959	10.8291	13.6868	11.0917	11.5758	8.36306	13.281	10.142	13.6118	8.18323	15.2312	12.2564	10.4378	12.2944	15.569	12.1407	14.1317	16.0777	14.2282
2014-09-12	16.6333	14.555	16.3455	18.5336	15.4771	11.7315	13.8798	17.6311	10.1159	13.6454	8.19559	15.1959	12.2914	10.4534	12.345	15.4882	12.2493	14.103	16.0825	14.206
2014-09-13	15.7728	15.0638	15.2664	17.6517	15.6789	12.1019	14.8085	17.2427	10.0568	13.6469	8.20683	15.1543	12.2664	10.4282	12.3467	15.4987	12.2065	14.0687	16.0797	14.1947
2014-09-14	15.4751	15.1765	14.6693	17.2977	15.589	12.3153	14.5777	16.9839	10.0261	13.7058	8.25917	15.1933	12.2589	10.4192	12.3569	15.5595	12.248	14.0728	16.0795	14.1862
2014-09-15	15.6179	15.4197	14.6922	17.4883	15.7535	12.5136	14.6368	17.1427	9.98949	13.7303	8.28985	15.2672	12.2616	10.4118	12.3381	15.5574	12.261	14.0659	16.0677	14.1679
2014-09-16	17.4101	16.7386	16.4954	19.4603	17.4076	13.3823	16.044	18.9153	9.96683	13.7617	8.37145	15.3683	12.2689	10.4065	12.3452	15.4106	12.2901	14.0697	16.0629	14.1586
2014-09-17	18.7225	18.5732	18.0643	20.7996	19.7756	16.1054	18.4219	20.5336	9.94123	13.9044	8.45665	16.1084	12.267	10.4001	12.334	15.3703	12.3045	14.0444	16.0415	14.1364
2014-09-18	17.9487	18.3154	16.904	19.7457	19.2893	16.0859	17.8017	19.809	9.97225	14.2395	8.53321	17.5422	12.2262	10.4654	12.3024	15.35	12.2582	14.013	15.9998	14.113
2014-09-19	17.2561	18.0901	15.8245	18.924	18.8239	15.8128	17.0881	19.1889	10.7783	14.6408	8.82013	17.8526	12.1723	10.5757	12.2719	15.4503	12.2234	14.0213	15.9525	14.0885
2014-09-20	16.7439	17.9052	15.1348	18.3613	18.4573	15.6094	16.4794	18.7349	12.224	14.9789	9.96811	17.8704	12.1563	10.6474	12.2484	15.5543	12.2135	14.0493	15.9141	14.0682
2014-09-21	16.3409	17.7579	14.5687	17.9219	18.168	15.4545	15.9359	18.3645	12.8352	15.1526	10.7369	17.8298	12.1506	10.6856	12.2452	15.7169	12.1983	14.0653	15.8863	14.0583
2014-09-22	15.8934	17.6149	13.9132	17.5003	17.9158	15.3432	15.389	17.9987	13.1378	15.2562	11.0379	17.7731	12.1423	10.7259	12.2481	16.1664	12.2258	14.1121	15.8678	14.0692
2014-09-23	16.3442	17.641	15.8145	18.5257	18.0151	15.3066	15.952	18.4398	13.2278	15.3085	11.2072	17.7287	12.1949	10.7589	12.2783	16.114	12.293	14.1323	15.8602	14.0893
2014-09-24	16.6105	17.7935	16.3246	18.6927	18.4178	15.522	16.7043	18.7565	13.3467	15.366	11.3265	17.8788	12.2243	10.776	12.2816	16.1242	12.2779	14.1339	15.8231	14.1037
2014-09-25	16.24	17.7069	15.2507	18.1094	18.1876	15.4418	16.103	18.3731	13.5874	15.4462	11.5839	17.9512	12.3024	10.8317	12.26	16.0794	12.2815	14.1459	15.8013	14.1276
2014-09-26	15.9782	17.6251	14.5144	18.2039	17.9397	15.3222	15.6265	17.9681	13.7803	15.4754	11.7108	17.0792	12.3972	10.8597	12.2296	16.8006	12.2774	14.15	15.7752	14.6158
2014-09-27	15.8009	17.5224	13.9271	17.9303	17.7611	15.2276	15.1969	17.7667	13.8086	15.4797	11.7266	17.0237	12.5697	10.9036	12.2245	16.8633	12.3019	14.1636	15.7628	14.6485
2014-09-28	18.2018	18.3858	16.8161	20.2063	19.1589	15.9728	16.7079	19.6304	13.853	15.5325	11.76	17.1039	12.8069	10.9271	12.269	16.9197	12.3271	14.1826	15.7662	14.6993
2014-09-29	18.3592	18.6171	17.0128	20.2314	19.584	16.5008	17.5696	19.8081	14.5191	16.0248	12.0819	17.8211	13.0155	10.9994	12.3084	16.9729	12.3322	14.1821	15.7412	14.7257
2014-09-30	17.7143	18.3608	16.1253	19.5708	19.1366	16.2455	17.0281	19.2169	15.2197	16.4019	12.8098	18.0289	13.266	11.1352	12.3354	17.1378	12.3607	14.1976	15.7242	14.7662
2014-10-01	17.238	18.177	15.399	19.074	18.786	16.0222	16.519	18.8007	15.3191	16.4429	13.0571	17.9697	13.608	11.2216	12.3338	17.3218	12.3628	14.1973	15.7088	14.8026
2014-10-02	16.8458	17.9692	14.7243	18.5624	18.5435	15.8314	15.9713	18.4134	15.2851	16.3873	12.986	17.8707	14.1478	11.2832	12.3225	17.4393	12.3641	14.2279	15.6879	14.852
2014-10-03	16.4391	17.8643	14.0683	18.2344	18.2984	15.6864	15.39	18.1109	15.2438	16.3462	12.8258	17.7715	14.6762	11.3368	12.3344	17.5005	12.3666	14.2722	15.6882	14.9125
2014-10-04	16.351	17.7865	13.8127	18.1541	18.1541	15.5918	14.9885	18.0337	15.1739	16.283	12.6601	17.6806	15.0566	11.3757	12.3612	17.5072	12.3614	14.3159	15.6728	14.972
2014-10-05	16.0871	17.6042	13.2963	17.7972	18.0239	15.4686	14.603	17.7725	15.1091	16.239	12.4791	17.6032	15.2848	11.4051	12.3863	17.5409	12.3619	14.3717	15.661	15.0348
2014-10-06	15.7953	17.4701	12.7791	17.5171	17.8406	15.3389	14.1744	17.5017	15.0303	16.1749	12.3069	17.5182	15.4422	11.4201	12.4115	17.5199	12.3964	14.4219	15.6557	15.0781
2014-10-07	15.5603	17.3721	12.3187	17.3703	17.6394	15.2144	13.7934	17.3261	14.9559	16.1083	12.1488	17.4295	15.538	11.4128	12.4335	17.4855	12.4117	14.4419	15.6373	15.1172
2014-10-08	15.399	17.2644	11.9346	17.2457	17.4976	15.1017	13.5339	17.221	14.8714	16.0405	12.0485	17.3527	15.6037	11.3915	12.4688	17.4493	12.4524	14.4518	15.637	15.1361
2014-10-09	15.2839	17.1637	11.7827	17.0844	17.4099	15.0111	13.3318	17.094	14.7799	15.9765	11.9591	17.2843	15.6306	11.342	12.4928	17.3963	12.4865	14.4643	15.6439	15.1584
2014-10-10	15.0618	17.1001	11.4049	16.8844	17.2518	14.9385	13.0479	16.9215	14.7463	15.9427	11.867	17.2224	15.6967	11.3187	12.5248	17.3853	12.5432	14.4834	15.6469	15.1801
2014-10-11	14.7892	16.9716	10.9342	16.5794	17.0672	14.8449	12.7659	16.7058	14.7149	15.9142	11.7926	17.1668	15.7559	11.3361	12.5812	17.3772	12.6116	14.5058	15.6682	15.2069
2014-10-12	14.5714	16.7738	10.6221	16.3943	16.8599	14.7033	12.5556	16.5268	14.6308	15.8594	11.7043	17.0777	15.7423	11.3233	12.621	17.3423	12.6473	14.5235	15.6854	15.2162
2014-10-13	14.4771	16.6452	10.5531	16.2786	16.6899	14.5652	12.4183	16.3888	14.5381	15.7839	11.593	16.9934	15.6773	11.2893	12.6098	17.2936	12.669	14.5142	15.704	15.2182
2014-10-14	14.4879	16.582	10.6096	15.7538	16.6527	14.4533	12.326	16.4311	14.4465	15.711	11.4383	17.6867	15.6523	11.2382	12.5739	16.7202	12.6869	14.4975	15.7065	14.625
2014-10-15	14.45	16.537	10.5071	15.6247	16.6213	14.3971	12.2034	16.3461	14.3908	15.6514	11.2585	17.6263	15.6332	11.201	12.5301	16.6745	12.7216	14.5024	15.7065	14.6248
2014-10-16	14.33	16.4718	10.3228	15.4628	16.5543	14.3356	11.9993	16.2062	14.3484	15.6007	11.1569	17.5587	15.618	11.1765	12.5047	16.6305	12.759	14.5091	15.699	14.6179
2014-10-17	14.3156	16.4163	10.1492	15.3786	16.5081	14.2642	11.8096	16.1242	14.2808	15.5454	11.0514	17.4987	15.5932	11.14	12.473	16.5902	12.7656	14.496	15.6901	14.6063
2014-10-18	14.1545	16.4106	9.85057	15.2785	16.4118	14.2344	11.6448	16.0428	14.2625	15.5282	10.9565	17.4598	15.5991	11.1178	12.4763	16.5624	12.8186	14.4994	15.6893	14.6058
2014-10-19	14.0902	16.3691	9.72983	15.2654	16.3248	14.1761	11.5001	16.0096	14.2089	15.4761	10.7812	17.4255	15.5829	11.0795	12.4725	16.5381	12.8328	14.4962	15.6805	14.5968
2014-10-20	13.9128	16.2919	9.49259	15.0486	16.2197	14.1426	11.3707	15.849	14.198	15.4667	10.6827	17.3819	15.5955	11.0749	12.4949	16.5239	12.8735	14.5022	15.6786	14.5974
2014-10-21	13.8751	16.2288	9.45043	14.978	16.1036	14.0499	11.2605	15.7613	14.1223	15.4097	10.602	17.3192	15.5854	11.0321	12.4995	16.5021	12.8719	14.4706	15.6653	14.591
2014-10-22	13.824	16.1698	9.37935	14.9244	16.056	13.9885	11.2464	15.7013	14.0723	15.3704	10.5558	17.2872	15.5721	11.0612	12.5049	16.4819	12.8922	14.475	15.6669	14.592
2014-10-23	13.7768	16.1366	9.33553	14.8505	16.0065	13.9505	11.2159	15.6343	14.0444	15.3335	10.5283	17.2535	15.5541	11.089	12.5172	16.4654	12.9053	14.4805	15.6568	14.5899
2014-10-24	13.7039	16.113	9.23884	14.7675	15.9446	13.899	11.1719	15.5598	14.0152	15.3048	10.4989	17.2121	15.5593	11.0554	12.5307	16.4363	12.9163	14.4768	15.656	14.5878
2014-10-25	13.6425	16.06	9.16997	14.7053	15.8923	13.8497	11.146	15.494	13.9868	15.2734	10.4904	17.1706	15.551	11.0316	12.5529	16.414	12.9292	14.4785	15.649	14.5841
2014-10-26	13.5219	16.0208	9.0484	14.599	15.8359	13.8009	11.1096	15.4073	13.9769	15.2541	10.5032	17.1407	15.5551	11.0167	12.581	16.398	12.9553	14.4875	15.6507	14.5838
2014-10-27	13.3749	15.9675	8.85223	14.4931	15.7224	13.7509	11.045	15.3036	13.9414	15.2449	10.541	17.1024	15.5879	11.0168	12.6066	16.3797	12.9995	14.4954	15.6569	14.5842
2014-10-28	13.2046	15.8924	8.64765	14.4215	15.6177	13.7075	10.9524	15.23	13.9408	15.2308	10.5706	17.06	15.5866	11.0176	12.6336	16.3641	13.0239	14.5067	15.6578	14.5892
2014-10-29	13.0528	15.8118	8.37536	14.3163	15.5096	13.6559	10.8387	15.1374	13.8924	15.2064	10.5709	17.0172	15.5862	11.1024	12.6365	16.3449	13.059	14.5142	15.6516	14.585
2014-10-30	12.9837	15.7291	8.21666	14.3198	15.3832	13.5685	10.7791	15.0746	13.8105	15.1627	10.5263	16.9588	15.5443	11.1051	12.6223	16.3166	13.0405	14.4964	15.6487	14.5729
2014-10-31	12.9309	15.6794	8.0839	14.2663	15.3181	13.5101	10.7585	15.0272	13.7667	15.1329	10.4904	16.9242	15.5249	11.1171	12.6183	16.2939	13.0764	14.4996	15.6635	14.5764

## Sheet: Growing season in 2015
Date	Daily mean soil volumetric moisture content (%)
	10 cm				20 cm				60 cm				100 cm				160 cm
	Soybean sloping field	Maize terraced field	Jujube orchard	Grassland	Soybean sloping field	Maize terraced field	Jujube orchard	Grassland	Soybean sloping field	Maize terraced field	Jujube orchard	Grassland	Soybean sloping field	Maize terraced field	Jujube orchard	Grassland	Soybean sloping field	Maize terraced field	Jujube orchard	Grassland
2015-05-01	8.65908	15.9624	8.28279	10.4981	12.6895	12.8145	10.74	12.4194	12.3677	13.6955	11.0979	16.6062	14.7567	11.9995	12.3238	15.3399	12.5655	9.19326	14.1928	12.6645
2015-05-02	8.59063	15.7601	8.03487	10.6284	12.4587	12.6271	10.5724	12.3037	12.286	13.6174	11.0249	16.4742	14.7484	11.9389	12.3369	15.33	12.5339	9.23643	14.217	12.6723
2015-05-03	8.73822	15.7661	8.10988	10.7496	12.4764	12.605	10.5805	12.265	12.2347	13.5757	11.0007	16.405	14.7434	11.9022	12.342	15.3086	12.5309	9.24248	14.2376	12.6989
2015-05-04	8.70198	15.7298	7.98103	10.6624	12.3714	12.5772	10.4728	12.1089	12.218	13.5798	10.9989	16.3421	14.7329	11.8941	12.3467	15.2762	12.5329	9.27961	14.239	12.7005
2015-05-05	8.668	15.7796	7.95223	10.5078	12.3182	12.6067	10.4087	11.9586	12.2092	13.6006	10.9827	16.2959	14.7533	11.8966	12.3498	15.2573	12.5626	9.25997	14.2647	12.7055
2015-05-06	8.41911	15.6963	7.66596	10.3891	12.1093	12.5503	10.2025	11.7658	12.1951	13.6017	10.9433	16.2254	14.7506	11.8845	12.3512	15.2425	12.5811	9.23485	14.291	12.7083
2015-05-07	8.22801	15.6155	7.38824	10.2625	11.9706	12.4822	10.0498	11.6133	12.1446	13.5829	10.8888	16.1436	14.7534	11.8802	12.3582	15.2202	12.5975	9.21252	14.2904	12.7141
2015-05-08	8.2438	15.5159	7.26745	10.4071	11.8869	12.3567	9.99292	11.6001	12.0526	13.5183	10.7971	16.0312	14.722	11.8213	12.3238	15.183	12.5634	9.23538	14.3035	12.7105
2015-05-09	8.28963	15.591	7.54681	10.4556	11.9557	12.3656	10.0428	11.6303	11.9874	13.4829	10.794	15.9759	14.6962	11.7858	12.3013	15.1431	12.5446	9.22955	14.3036	12.7101
2015-05-10	8.11729	15.6704	8.14712	11.0251	11.8456	12.4755	9.96487	11.517	12.0415	13.5439	10.8192	15.989	14.7035	11.8326	12.2947	15.1393	12.5928	9.24464	14.3489	12.7199
2015-05-11	8.25323	15.4622	10.5588	12.4902	11.4752	12.3106	9.74082	11.9067	11.9812	13.5188	10.7167	15.8618	14.7026	11.8078	12.2969	15.1217	12.5734		14.3612	12.7203
2015-05-12	8.99089	15.4085	10.7887	12.482	11.4622	12.2026	9.76475	12.1328	11.8616	13.4134	10.6252	15.7453	14.6749	11.7399	12.2689	15.073	12.5273	9.5324	14.353	12.7091
2015-05-13	9.46242	15.543	10.6135	12.2048	11.5648	12.2579	9.89519	12.121	11.8056	13.3731	10.6019	15.7135	14.6227	11.7056	12.225	15.0305	12.508	9.44826	14.3304	12.6951
2015-05-14	9.48011	15.6911	10.4172	11.6988	11.6637	12.4241	9.96934	12.0122	11.8037	13.4244	10.625	15.732	14.6275	11.7023	12.205	15.0105	12.5184	9.39356	14.3555	12.6866
2015-05-15	9.26534	15.7204	9.83373	11.2622	11.6581	12.4697	9.92113	11.7944	11.8252	13.4911	10.6408	15.6999	14.6176	11.7191	12.2093	15.0039	12.5209	9.38606	14.3348	12.6753
2015-05-16	8.97357	15.7145	9.4822	10.8275	11.6396	12.4318	9.95215	11.5273	11.8105	13.515	10.6227	15.6379	14.5999	11.7271	12.205	14.9861	12.5163	9.36943	14.3325	12.6661
2015-05-17	8.71958	15.7636	9.22072	10.4701	11.6649	12.4604	9.95601	11.3651	11.7876	13.5086	10.6084	15.5807	14.5978	11.72	12.1985	14.9746	12.5193	9.35092	14.3504	12.6577
2015-05-18	8.38026	15.7894	8.85313	10.0363	11.6142	12.4833	9.81436	11.1294	11.7621	13.5365	10.5861	15.5139	14.5986	11.7224	12.2019	14.9624	12.5188	9.34194	14.3584	12.6543
2015-05-19	7.92162	15.8072	8.20635	9.43762	11.5437	12.4894	9.63032	10.8048	11.7666	13.5996	10.5822	15.4234	14.6203	11.7648	12.2157	14.9585	12.5383	9.34706	14.3541	12.6496
2015-05-20	7.43888	15.7003	7.71532	8.86885	11.3417	12.4434	9.40094	10.4567	11.7586	13.6307	10.5281	15.3038	14.6258	11.8035	12.2271	14.9493	12.5617	9.35797	14.3757	12.6433
2015-05-21	7.08414	15.5866	7.24209	8.44947	11.157	12.4302	9.24451	10.2028	11.7467	13.6332	10.4752	15.2296	14.6564	11.865	12.2495	14.9775	12.6109	9.39391	14.4223	12.648
2015-05-22	7.0452	15.4131	7.098	8.56168	10.9936	12.2576	9.10904	10.12	11.6424	13.5537	10.3416	15.0795	14.6124	11.8036	12.2172	14.9142	12.5713	9.42292	14.4329	12.6407
2015-05-23	7.19268	15.4348	7.01807	8.78999	11.0056	12.2498	9.12869	10.1344	11.5491	13.5059	10.2985	14.9426	14.5835	11.7627	12.1909	14.8559	12.5594	9.40293	14.4382	12.638
2015-05-24	7.1959	15.5166	7.17817	8.77067	10.9637	12.2927	9.1152	10.0186	11.5171	13.5237	10.2746	14.8211	14.5713	11.7482	12.1526	14.8056	12.5636	9.39983	14.4568	12.6202
2015-05-25	7.05989	15.5847	7.20396	8.54755	10.8883	12.3323	9.17367	9.8201	11.4901	13.547	10.2667	14.6954	14.5678	11.7372	12.1452	14.7662	12.5654	9.39152	14.4518	12.6106
2015-05-26	6.87279	15.5996	7.32478	8.2745	10.7921	12.3119	9.18099	9.60784	11.4484	13.5698	10.2177	14.5275	14.5547	11.7357	12.1353	14.7301	12.5659	9.37301	14.4674	12.5937
2015-05-27	6.68934	15.606	7.20938	7.90968	10.7175	12.3389	9.20418	9.35331	11.424	13.5794	10.1808	14.3703	14.5408	11.7434	12.1424	14.687	12.5626	9.37263	14.4519	12.5789
2015-05-28	6.31858	15.6054	7.0138	7.35055	10.5858	12.3686	9.18115	9.06918	11.4342	13.6458	10.1521	14.3158	14.5593	11.793	12.1646	14.6743	12.6098	9.38916	14.4952	12.5808
2015-05-29	6.09633	15.4577	6.59629	7.06825	10.3642	12.2522	9.00952	8.82422	11.3916	13.637	10.0857	14.1431	14.5534	11.7956	12.1862	14.6405	12.6219	9.39525	14.4975	12.5743
2015-05-30	6.0319	15.3635	6.51807	6.91145	10.2277	12.1622	8.96311	8.6212	11.3175	13.6067	9.98937	13.9712	14.5149	11.785	12.1744	14.5847	12.6245	9.39829	14.5246	12.5688
2015-05-31	5.88072	15.3429	6.39156	6.7119	10.1358	12.1369	8.96702	8.44066	11.2273	13.6055	9.9282	13.8236	14.4984	11.7862	12.1626	14.5221	12.6572	9.40165	14.5445	12.5554
2015-06-01	5.86612	15.3072	6.48526	6.61046	10.0374	12.0992	8.94692	8.27349	11.137	13.5671	9.84772	13.656	14.4537	11.7384	12.1315	14.4546	12.6418	9.387	14.5723	12.5388
2015-06-02	5.73676	15.2905	6.1369	6.33277	9.94368	12.1021	8.8835	8.06836	11.0735	13.5886	9.80054	13.5081	14.4321	11.7466	12.1188	14.3859	12.6659	9.39267	14.53	12.5246
2015-06-03	5.52931	15.2314	5.95763	5.96632	9.80284	12.0744	8.81604	7.89753	11.0446	13.6482	9.71298	13.4426	14.4453	11.7755	12.1061	14.3687	12.7181	9.39274	14.5633	12.5136
2015-06-04	5.40523	15.0703	5.34238	5.86478	9.55932	11.9375	8.61309	7.71959	11.0163	13.648	9.64492	13.3093	14.3974	11.7599	12.1264	14.3344	12.7041	9.40611	14.5486	12.5033
2015-06-05	5.54387	15.0108	5.4344	6.04629	9.46493	11.8546	8.57451	7.66649	10.847	13.5795	9.51994	13.0957	14.3534	11.711	12.0811	14.2267	12.6737	9.3884	14.5405	12.478
2015-06-06	5.50246	15.0616	5.42096	5.90049	9.44568	11.8918	8.57715	7.56601	10.7426	13.6023	9.44406	12.9421	14.3273	11.7181	12.0382	14.1294	12.678	9.37855	14.5517	12.455
2015-06-07	5.3209	15.0371	5.17735	5.57622	9.30604	11.9057	8.47637	7.40975	10.7115	13.6307	9.36776	12.8183	14.2884	11.7456	12.0121	14.0722	12.691	9.36782	14.5579	12.4308
2015-06-08	5.23854	14.9707	5.18471	5.51373	9.16146	11.7981	8.40569	7.33356	10.5975	13.6108	9.24381	12.6379	14.2514	11.7077	11.9694	13.988	12.6748	9.36864	14.5851	12.4025
2015-06-09	5.22235	15.0324	5.05333	5.43806	9.14643	11.8433	8.3438	7.31103	10.4808	13.5924	9.15112	12.4598	14.2044	11.6789	11.9303	13.8851	12.6672	9.37142	14.5693	12.3768
2015-06-10	5.04398	15.0341	4.69775	5.07485	9.03107	11.8716	8.24856	7.16338	10.4304	13.6428	9.09576	12.3381	14.1669	11.7182	11.9119	13.8215	12.7047	9.37712	14.5656	12.3574
2015-06-11	4.8112	14.8886	4.57522	4.84625	8.76217	11.7765	8.09335	6.95654	10.3178	13.6377	8.95772	12.1754	14.1225	11.7191	11.8614	13.7505	12.6974	9.382	14.6075	12.3318
2015-06-12	4.82542	14.8131	4.5864	4.84116	8.68356	11.685	8.04559	6.90898	10.1544	13.5899	8.81012	11.9566	14.0701	11.6974	11.7992	13.6509	12.6754	9.36547	14.6138	12.3007
2015-06-13	4.73038	14.8214	4.37781	4.64184	8.62529	11.6987	7.99805	6.83097	10.0546	13.6068	8.72066	11.7994	14.007	11.6991	11.7492	13.5536	12.676	9.37344	14.595	12.2699
2015-06-14	4.62792	14.7899	4.32852	4.52862	8.5414	11.6482	7.9508	6.75879	9.92212	13.5908	8.62701	11.6572	13.9294	11.6769	11.6915	13.4623	12.66	9.37449	14.6052	12.2383
2015-06-15	4.59269	14.8202	4.45533	4.4619	8.49854	11.6886	7.95716	6.73095	9.81278	13.5989	8.53892	11.5163	13.866	11.677	11.6372	13.3829	12.654	9.36632	14.6589	12.2058
2015-06-16	4.38112	14.7763	3.93011	4.22698	8.34868	11.6734	7.8237	6.61478	9.72728	13.6196	8.49234	11.4477	13.7882	11.6882	11.608	13.3243	12.6515	9.36226	14.6081	12.1793
2015-06-17	4.39924	14.698	3.9203	4.25363	8.24414	11.5863	7.74738	6.54073	9.62698	13.5814	8.40771	11.3185	13.654	11.6556	11.5497	13.2595	12.6237	9.36018	14.6133	12.1414
2015-06-18	4.43481	14.6957	4.09868	4.28185	8.26707	11.5672	7.78717	6.51145	9.48427	13.5773	8.31401	11.1694	13.5372	11.6444	11.485	13.1485	12.6082	9.34855	14.64	12.0984
2015-06-19	4.34216	14.7135	3.93112	4.13926	8.2569	11.5066	7.77245	6.44962	9.34092	13.6148	8.26034	10.9865	13.3754	11.6659	11.409	13.0248	12.5888	9.33875	14.6132	12.0426
2015-06-20	4.05673		3.45586	4.75914	8.19202		7.62043	7.04874	9.26176		8.23352	10.8482	13.31		11.3811	13.3668	12.6339	9.25889	14.5895	13.4427
2015-06-21	3.84082	8.23255	3.27995	4.73051	7.92629	9.52211	7.43431	6.96641	9.25152	13.2858	8.14729	10.8219	13.2461	15.7532	11.3569	13.3795	12.6458	9.2007	14.6395	13.4423
2015-06-22	4.31252	11.2427	3.39824	7.56325	7.76881	10.3595	7.37122	7.32431	9.16768	13.3821	8.04038	10.7367	13.1839	13.7767	11.3101	13.3718	12.6074	13.755	14.6604	13.432
2015-06-23	5.22838	11.2464	4.10017	9.92715	7.77487	10.3783	7.35519	7.93346	9.17212	13.3614	7.97096	10.7544	13.1566	13.8111	11.2726	13.3745	12.604	13.7814	14.6606	14.9838
2015-06-24	5.78633	11.2195	4.75945	9.99075	7.70783	10.3304	7.22616	7.9728	9.15263	13.339	7.94353	10.7623	13.1642	13.815	11.248	13.3792	12.6085	13.7663	14.6366	15.0505
2015-06-25	6.49201	11.2346	5.62109	10.1554	7.79991	10.4191	7.30277	8.14217	9.08693	13.2578	7.87017	10.7182	13.0834	13.7839	11.197	13.3409	12.5287	13.7541	14.6435	15.0005
2015-06-26	7.11391	11.4198	6.02925	10.1214	8.07415	10.7332	7.50666	8.33327	9.04175	13.2411	7.87168	10.7033	12.9823	13.7782	11.1406	13.2777	12.4469	13.7163	14.5954	14.9757
2015-06-27	7.23488	11.5673	6.13079	9.70768	8.23629	10.938	7.61733	8.30972	8.97097	13.2707	7.88507	10.7227	12.8756	13.7924	11.0849	13.2042	12.3853	13.7162	14.5768	14.945
2015-06-28	7.00406	11.6001	5.85119	9.01012	8.26191	11.0407	7.60732	8.14462	8.93145	13.3182	7.88685	10.7681	12.7691	13.8315	11.0631	13.1656	12.3869	13.7386	14.562	14.9251
2015-06-29	6.7291	11.4578	5.66363	8.65639	8.1228	10.8424	7.49484	7.99098	8.91183	13.315	7.85036	10.753	12.7078	13.8442	11.0494	13.1691	12.4018	13.7401	14.5781	14.9116
2015-06-30	6.68401	11.3952	6.32131	8.7347	8.20343	10.8089	7.54675	8.04376	8.84651	13.2689	7.76793	10.6944	12.6294	13.8301	10.9972	13.1334	12.3497	13.7011	14.5934	14.8921
2015-07-01	6.66117	11.4286	6.63428	8.63364	8.29544	10.8941	7.61428	8.06492	8.71498	13.2608	7.71021	10.6078	12.4914	13.8391	10.9312	13.0241	12.2683	13.6992	14.5989	14.8471
2015-07-02	6.57895	11.5002	6.36937	8.30738	8.39867	10.996	7.64134	7.99331	8.58899	13.2614	7.66958	10.5107	12.3159	13.852	10.8547	12.872	12.1819	13.7201	14.5481	14.7877
2015-07-03	6.43758	11.5203	6.11293	7.95072	8.40464	11.0403	7.63288	7.89381	8.45398	13.2762	7.57873	10.3944	12.1707	13.8531	10.7645	12.7078	12.1059	13.6756	14.5461	14.7233
2015-07-04	6.32028	11.5481	5.94729	7.68083	8.39268	11.1122	7.70461	7.81591	8.30063	13.3001	7.48787	10.2852	12.0152	13.8691	10.6812	12.5404	12.009	13.6933	14.5589	14.6556
2015-07-05	6.0902	11.5416	5.70282	7.33675	8.36929	11.1331	7.70471	7.68921	8.17551	13.3148	7.42986	10.2009	11.8252	13.884	10.6165	12.392	11.9054	13.6923	14.5463	14.5981
2015-07-06	5.92335	11.4792	5.52133	7.12636	8.3016	11.1177	7.63827	7.61544	8.05377	13.309	7.29474	10.0985	11.6151	13.888	10.5627	12.2435	11.777	13.6987	14.5317	14.5341
2015-07-07	5.75718	11.4511	5.50698	6.89928	8.28456	11.0793	7.69747	7.54353	7.92179	13.3142	7.1851	10.008	11.3869	13.8845	10.4837	12.0719	11.6352	13.6774	14.5347	14.4569
2015-07-08	5.6352	11.4562	5.50074	6.67083	8.30633	11.0544	7.76662	7.47871	7.78286	13.3007	7.12647	9.9136	11.15	13.8851	10.4085	11.9087	11.4928	13.6895	14.5615	14.3926
2015-07-09	5.41023	11.4484	5.10528	6.35409	8.29636	10.9836	7.66685	7.3954	7.72227	13.3119	7.10077	9.86571	10.9638	13.901	10.3753	11.807	11.4019	13.7149	14.531	14.3418
2015-07-10	5.22746	11.3296	5.09697	6.18825	8.20406	10.8433	7.67233	7.32852	7.70117	13.2946	7.02553	9.79389	10.8655	13.9068	10.3182	11.6969	11.2857	13.6977	14.5465	14.2908
2015-07-11	5.13816	11.2807	5.04608	6.0662	8.20261	10.7827	7.6556	7.26568	7.69146	13.2725	6.95911	9.70503	10.8333	13.9022	10.2467	11.5424	11.1053	13.6833	14.5488	14.221
2015-07-12	5.0759	11.2656	5.03704	5.90555	8.21408	10.7437	7.6947	7.22085	7.67346	13.2394	6.90601	9.63058	10.7651	13.8977	10.1696	11.386	10.9092	13.692	14.5543	14.1397
2015-07-13	5.00632	11.2536	4.95125	5.73882	8.27184	10.6917	7.6766	7.13218	7.68952	13.2404	6.85869	9.56673	10.6659	13.8932	10.1033	11.2478	10.6946	13.647	14.5536	14.0555
2015-07-14	4.82059	11.2566	4.79432	5.42114	8.27638	10.5855	7.64193	6.98702	7.70426	13.2192	6.81751	9.50713	10.545	13.9096	10.0392	11.1173	10.4934	13.6899	14.5788	13.9761
2015-07-15	4.50648	11.0946	4.40903	5.0528	8.02065	10.352	7.46457	6.88994	7.72944	13.1991	6.72905	9.48076	10.506	13.9309	10.0197	11.0829	10.4968	13.7118	14.6246	13.9534
2015-07-16	4.51403	10.8858	4.15974	5.16249	7.84754	10.1477	7.29626	6.84928	7.6766	13.1133	6.66942	9.37749	10.4469	13.9182	9.98884	11.0309	10.4082	13.6852	14.5782	13.9181
2015-07-17	4.53199	10.7679	4.1523	5.14546	7.79184	10.0536	7.32378	6.82517	7.65193	13.0516	6.62791	9.34842	10.381	13.9008	9.95687	10.9675	10.3443	13.6851	14.6013	13.89
2015-07-18	4.50007	10.6458	4.04612	5.13247	7.70515	9.92598	7.21817	6.75954	7.59861	12.9835	6.5796	9.2962	10.3187	13.8764	9.90308	10.9069	10.2717	13.6773	14.5972	13.8618
2015-07-19	4.54576	10.5874	4.16257	5.22416	7.71776	9.86899	7.22602	6.80944	7.52666	12.893	6.53332	9.24931	10.227	13.8317	9.83992	10.8032	10.1317	13.6447	14.6041	13.8005
2015-07-20	4.58958	10.6252	4.28412	5.22386	7.79922	9.88639	7.30138	6.86651	7.46512	12.8259	6.52051	9.24955	10.143	13.8148	9.7781	10.6855	9.96974	13.6283	14.6002	13.7267
2015-07-21	4.47228	10.5493	4.04624	5.10283	7.71959	9.76663	7.19558	6.80862	7.44897	12.7811	6.51065	9.23945	10.0321	13.7808	9.72826	10.6211	9.87439	13.6039	14.5832	13.672
2015-07-22	4.48596	10.4491	4.09004	5.28951	7.64923	9.65396	7.19124	6.77052	7.39487	12.722	6.45788	9.21146	10.0026	13.7594	9.67921	10.5959	9.7342	13.5947	14.6142	13.6547
2015-07-23	4.57896	10.3946	4.21925	5.56965	7.65529	9.58816	7.16243	6.78074	7.35831	12.6521	6.43685	9.18616	9.95432	13.7323	9.62884	10.5657	9.64435	13.5709	14.5811	13.6244
2015-07-24	4.84669	10.3697	4.50192	5.91879	7.73968	9.59084	7.24262	6.87528	7.30479	12.5496	6.41201	9.172	9.89817	13.7029	9.55584	10.4776	9.49622	13.5317	14.5733	13.5528
2015-07-25	5.16082	10.39	4.7257	6.18955	7.85808	9.60236	7.30817	6.93003	7.22817	12.4694	6.39258	9.15542	9.79572	13.6744	9.47325	10.3293	9.25488	13.4984	14.5633	13.4439
2015-07-26	5.37977	10.4315	4.83218	6.31752	8.00797	9.60968	7.34484	7.01806	7.16702	12.3853	6.37962	9.15981	9.65498	13.6484	9.3991	10.1874	9.01579	13.4763	14.5462	13.3418
2015-07-27	5.42025	10.3858	4.93049	6.21992	8.07971	9.56857	7.34839	7.03086	7.10512	12.2933	6.35386	9.1591	9.52568	13.6261	9.32405	10.0645	8.82996	13.4549	14.5623	13.2413
2015-07-28	5.33629	10.3617	4.72113	6.03147	8.11499	9.48853	7.29755	7.00558	7.0485	12.1965	6.35899	9.14366	9.41172	13.6053	9.2659	9.95633	8.65848	13.4407	14.5162	13.1514
2015-07-29	5.17174	10.3964	4.619	5.72563	8.11826	9.40075	7.27321	6.94499	7.01798	12.1166	6.34883	9.15448	9.31794	13.5864	9.21732	9.90245	8.56193	13.4543	14.53	13.0939
2015-07-30	5.07212	10.2169	4.55036	5.58599	8.04958	9.24158	7.20347	6.89322	6.967	12.015	6.30435	9.1063	9.22638	13.559	9.1485	9.82225	8.50605	13.4209	14.5237	13.0315
2015-07-31	5.06704	10.1023	4.54494	5.5047	8.09699	9.19602	7.23091	6.87436	6.91258	11.8964	6.25927	9.07964	9.14936	13.5207	9.07298	9.72955	8.43554	13.4056	14.5223	12.9644
2015-08-01	4.9476	9.93801	4.59138	5.30475	8.05403	9.07672	7.21874	6.80227	6.89761	11.8114	6.21714	9.08799	9.07424	13.4875	9.00535	9.68036	8.34773	13.3995	14.5668	12.9213
2015-08-02	12.4681	10.3453	9.69175	13.135	10.0014	9.71564	7.06457	10.3811	6.90479	11.8275	6.24908	9.07442	9.12723	13.4518	9.03041	9.73365	8.35479	13.4623	14.5828	12.9538
2015-08-03	15.9897	12.2243	13.802	16.2427	15.2981	11.992	7.88943	14.3374	6.83319	11.7852	6.21315	8.99828	9.18358	13.4357	9.10005	9.80994	8.46836	13.4764	14.6033	13.0115
2015-08-04	15.0554	13.3636	13.1625	15.3744	15.1862	12.5059	11.0168	14.7041	6.72415	11.6739	6.11971	8.88736	9.18668	13.3706	9.1155	9.80396	8.56241	13.441	14.6789	13.0384
2015-08-05	14.0342	13.5275	12.021	14.4493	14.8793	12.6823	11.1544	14.2809	6.69286	11.5932	6.13525	8.85218	9.16716	13.3347	9.14556	9.79288	8.6456	13.4292	14.6384	13.0606
2015-08-06	13.1889	13.5008	11.1103	13.6735	14.5714	12.6821	10.7548	13.82	6.68037	11.5489	6.1975	8.85829	9.16222	13.285	9.16345	9.78267	8.68487	13.4127	14.6277	13.0627
2015-08-07	12.3817	13.4553	10.2011	12.9457	14.2603	12.6344	10.0975	13.3418	6.69793	11.5321	6.29449	8.90269	9.18614	13.2432	9.17708	9.77687	8.70322	13.3949	14.591	13.056
2015-08-08	11.4887	13.3673	9.48775	12.1534	13.8102	12.5607	9.47909	12.7916	6.75935	11.5327	6.37765	8.95939	9.19283	13.2331	9.1918	9.78463	8.68903	13.3862	14.6116	13.0452
2015-08-09	10.5714	13.3434	8.64273	11.4449	13.2415	12.4278	8.93249	12.2122	6.79521	11.5117	6.4375	8.99891	9.20842	13.2044	9.20441	9.7896	8.67812	13.3728	14.5701	13.0291
2015-08-10	9.61507	13.256	7.96823	10.8229	12.7328	12.3583	8.58362	11.6411	6.80772	11.5041	6.48061	9.04024	9.22542	13.19	9.22053	9.78926	8.67073	13.3438	14.5353	13.0113
2015-08-11	8.92854	13.138	7.27065	10.1486	12.1708	12.2394	8.36147	11.1361	6.89274	11.5537	6.55774	9.10175	9.26471	13.2116	9.2659	9.83005	8.71779	13.3863	14.5418	13.0272
2015-08-12	8.28198	12.9114	6.93569	9.84075	11.6302	11.9846	8.24206	10.7643	6.85607	11.5249	6.5263	9.06025	9.26961	13.1842	9.27905	9.82722	8.73896	13.3484	14.534	13.0147
2015-08-13	7.53103	12.7932	6.67378	9.33973	11.0656	11.8678	8.15356	10.2973	6.85504	11.5015	6.49494	9.06503	9.26073	13.1696	9.26368	9.809	8.73104	13.3406	14.5723	12.9921
2015-08-14	7.07618	12.5992	6.53371	9.75783	10.4951	11.6876	7.93658	9.98079	6.84301	11.4822	6.46829	9.0387	9.26605	13.1421	9.24483	9.80229	8.7261	13.3198	14.5453	12.9875
2015-08-15	6.89478	12.5214	7.10992	10.074	10.0027	11.61	7.96278	9.90224	6.82244	11.4276	6.42579	9.02022	9.23544	13.1004	9.21467	9.77931	8.68886	13.2816	14.5455	12.973
2015-08-16	6.6874	12.4823	7.06511	9.72137	9.45115	11.5863	7.97671	9.79135	6.82684	11.3903	6.39625	9.04507	9.21178	13.0725	9.15872	9.75668	8.63147	13.2606	14.5691	12.9423
2015-08-17	6.52261	12.4277	6.62217	9.22003	8.99552	11.519	7.84077	9.54996	6.84668	11.3705	6.38532	9.07829	9.18994	13.0351	9.12739	9.7376	8.5694	13.2685	14.5163	12.9002
2015-08-18	6.35482	12.3514	6.185	8.59957	8.69894	11.4009	7.73771	9.21164	6.86243	11.3949	6.391	9.09889	9.16706	13.0101	9.1133	9.71976	8.53333	13.2921	14.4899	12.8553
2015-08-19	6.25112	12.1879	5.81418	8.16346	8.4995	11.2185	7.62756	8.89688	6.84209	11.4008	6.36485	9.07159	9.16851	12.9757	9.08587	9.68825	8.49592	13.3069	14.4664	12.8023
2015-08-20	6.12082	12.0186	5.62149	7.76665	8.33216	11.0375	7.55566	8.5742	6.8129	11.3951	6.31327	9.0298	9.13984	12.9308	9.03832	9.62817	8.45257	13.2866	14.4693	12.7316
2015-08-21	6.0131	11.8326	5.51306	7.41786	8.20682	10.8367	7.50495	8.29047	6.7833	11.3893	6.24891	8.99106	9.08788	12.8903	8.98511	9.56739	8.39035	13.2976	14.4798	12.6509
2015-08-22	5.91919	11.6296	5.34868	7.20206	8.11261	10.6098	7.41655	8.06927	6.75417	11.3667	6.1833	8.95145	9.0504	12.8388	8.92882	9.51164	8.34351	13.2866	14.4671	12.5779
2015-08-23	5.82328	11.4822	5.00283	6.94156	8.06949	10.4486	7.30256	7.85691	6.74743	11.3648	6.16703	8.93363	9.01316	12.7955	8.89569	9.4628	8.3193	13.2985	14.4251	12.5136
2015-08-24	5.6934	11.2575	4.99652	6.88301	7.97846	10.234	7.26478	7.7064	6.72523	11.3547	6.11263	8.8923	8.98391	12.7315	8.84282	9.40979	8.28875	13.2988	14.4557	12.4582
2015-08-25	5.63827	11.1524	9.09547	7.93136	7.87941	10.1238	7.23111	7.63956	6.71689	11.3692	6.1003	8.87826	8.98255	12.6749	8.81098	9.39788	8.3014	13.3108	14.467	12.4549
2015-08-26	5.88476	11.1506	9.30118	7.96423	7.89164	10.0848	7.26075	7.66559	6.68879	11.3061	6.08485	8.86969	8.97735	12.6159	8.78687	9.39538	8.29347	13.3016	14.4509	12.4541
2015-08-27	6.01916	11.1367	8.43349	7.78229	7.96784	10.1403	7.27347	7.67396	6.67006	11.2559	6.09558	8.85981	8.96857	12.5595	8.76191	9.37404	8.27982	13.2839	14.4177	12.423
2015-08-28	5.99699	11.1474	7.73152	7.48104	8.00521	10.1961	7.31869	7.66753	6.6663	11.2055	6.08364	8.85507	8.94198	12.5037	8.72569	9.33954	8.23601	13.2753	14.408	12.3718
2015-08-29	5.92929	11.0708	7.14321	7.15669	7.98128	10.1626	7.30732	7.57012	6.66907	11.185	6.07576	8.83583	8.91618	12.456	8.68568	9.293	8.21819	13.2515	14.4245	12.3177
2015-08-30	5.85603	11.0118	6.58435	6.93149	7.96632	10.0826	7.29071	7.4884	6.6738	11.1642	6.06978	8.82731	8.90978	12.4133	8.64998	9.24985	8.19796	13.2457	14.4401	12.266
2015-08-31	5.73099	10.8736	5.90801	6.73042	7.89056	9.93527	7.16169	7.33909	6.66115	11.1328	6.07387	8.80522	8.87372	12.3682	8.62817	9.2221	8.171	13.2536	14.3613	12.2311
2015-09-01	5.73118	10.7491	5.62245	6.6713	7.87813	9.79402	7.17303	7.26403	6.63245	11.0718	6.03905	8.75144	8.837	12.3128	8.56997	9.16195	8.12963	13.2487	14.369	12.1781
2015-09-02	5.70195	10.6746	5.33973	6.63221	7.88746	9.68013	7.14217	7.23014	6.60006	11.0119	6.02386	8.71962	8.79313	12.2388	8.50322	9.09872	8.08054	13.2493	14.3671	12.1155
2015-09-03	5.6613	10.6164	5.11071	6.55238	7.88389	9.61594	7.10752	7.18583	6.60995	10.9778	6.00899	8.7109	8.74853	12.1924	8.43998	9.05125	8.05252	13.2618	14.4213	12.0666
2015-09-04	6.92249	10.5375	9.44604	9.92455	7.76383	9.5098	6.92841	7.77165	6.59045	10.9962	6.0273	8.69185	8.77552	12.137	8.44464	9.06673	8.06273	13.2738	14.4008	12.0959
2015-09-05	10.4802	10.7045	12.0627	12.5516	7.80298	9.49902	6.97117	8.82933	6.54763	10.9483	6.01143	8.66501	8.77775	12.0769	8.46255	9.07945	8.06276	13.2512	14.3661	12.1067
2015-09-06	10.1864	10.7861	10.9314	11.8805	7.97985	9.58944	7.13293	9.02394	6.53182	10.9051	6.03612	8.65883	8.79894	12.0357	8.48581	9.08021	8.10756	13.2401	14.3662	12.104
2015-09-07	9.86547	10.8009	9.87017	11.1714	8.2564	9.70374	7.31516	9.0507	6.54283	10.8706	6.10076	8.65435	8.80679	11.9949	8.5078	9.07964	8.14388	13.2267	14.3219	12.1013
2015-09-08	9.57084	10.7857	9.02955	10.5855	8.43994	9.77275	7.33731	8.98252	6.56829	10.8712	6.15636	8.6669	8.83027	11.9728	8.53055	9.08469	8.20731	13.2396	14.3408	12.1102
2015-09-09	12.0918	10.8156	11.3388	13.883	8.54066	9.76429	7.24593	10.2833	6.55392	10.9088	6.24053	8.65625	8.8865	11.9511	8.59117	9.09469	8.2405	13.2426	14.3414	12.1259
2015-09-10	17.2608	12.2801	16.8974	19.4358	15.0087	11.3442	12.74	17.5737	6.52885	10.9304	6.33019	8.62138	8.85808	11.9319	8.65307	9.10162	8.26711	13.2447	14.3426	12.1375
2015-09-11	17.5768	14.8645	16.8177	19.0572	18.6186	15.5009	17.4858	19.0371	6.41813	10.9341	6.40468	8.5722	8.86858	11.9114	8.71315	9.05761	8.30239	13.2356	14.2679	12.127
2015-09-12	16.4276	15.6809	15.3495	17.5545	17.8759	15.2276	16.48	17.9386	6.40284	11.1094	6.42447	8.54902	8.84632	11.9068	8.74991	9.01847	8.35851	13.2214	14.2693	12.1191
2015-09-13	15.6919	15.515	14.248	16.5715	17.4164	14.9426	15.5387	17.1136	6.42103	11.2647	6.46731	8.58654	8.81179	11.9297	8.79347	8.98246	8.42094	13.2232	14.2447	12.1181
2015-09-14	15.1935	15.3302	13.4811	15.8718	17.0685	14.7317	14.6687	16.4738	6.41782	11.3195	6.49348	8.77269	8.78655	11.9541	8.79709	8.94339	8.45256	13.2095	14.2422	12.1072
2015-09-15	14.8256	15.1823	12.5122	15.2692	16.7992	14.5825	13.8548	15.9144	6.45275	11.3423	6.57242	9.1623	8.75714	11.9922	8.8188	8.92034	8.48685	13.1971	14.1355	12.0993
2015-09-16	14.4211	15.0549	11.8312	14.7247	16.5199	14.4449	13.124	15.4511	6.48298	11.3615	6.63431	9.60745	8.76645	12.0292	8.82802	8.91686	8.52952	13.2079	14.1349	12.0917
2015-09-17	14.1124	14.9242	11.282	14.3005	16.2236	14.316	12.4971	15.0524	6.54634	11.371	6.69564	9.96373	8.77274	12.0653	8.8588	8.92001	8.55733	13.1926	14.1288	12.0873
2015-09-18	13.8566	14.8114	10.7615	14.6129	15.9727	14.1785	12.0795	14.7143	6.6063	11.3857	6.78005	11.3341	8.7796	12.0827	8.89981	9.0307	8.59719	13.187	14.0674	10.1422
2015-09-19	13.6428	14.6639	10.3527	13.6206	15.7331	14.0278	11.6264	14.3917	6.68527	11.3842	6.84283	10.5025	8.77988	12.101	8.94486	8.93437	8.62264	13.1642	14.0639	12.0812
2015-09-20	13.4615	14.542	9.82032	13.2915	15.5723	13.8919	11.0795	14.0973	6.75178	11.3888	6.89173	10.6829	8.80237	12.1078	8.97965	8.94146	8.66822	13.1676	14.0027	12.076
2015-09-21	13.3123	14.4328	9.35518	12.8901	15.406	13.7582	10.5081	13.7951	6.87115	11.3789	6.92834	10.8286	8.80291	12.1211	9.0021	8.94822	8.70064	13.1592	14.0074	12.0726
2015-09-22	13.9273	14.3248	11.5999	13.7494	15.3648	13.6173	9.92417	13.7192	7.00257	11.4096	6.97431	10.9515	8.85083	12.1372	9.02666	8.97097	8.7597	13.1829	14.0096	12.0801
2015-09-23	14.1143	14.2548	13.164	14.5801	15.6456	13.5418	9.76266	14.2538	7.15796	11.4368	6.97723	11.0411	8.86143	12.165	9.06124	8.9869	8.80668	13.1869	14.0064	12.0927
2015-09-24	13.8815	14.1276	12.5368	14.3011	15.5929	13.4718	10.2719	14.296	7.24567	11.3873	6.91977	11.0419	8.83397	12.1439	9.05392	8.97041	8.82687	13.1608	13.9889	12.0816
2015-09-25	13.6218	14.036	11.6879	13.7513	15.4886	13.4049	10.242	14.0631	7.42315	11.3782	6.88314	11.0602	8.83125	12.1425	9.03925	8.96086	8.87302	13.1678	13.9752	12.0815
2015-09-26	13.4357	13.8952	10.9068	13.3028	15.3615	13.2825	9.90189	13.8068	7.5924	11.3577	6.82562	11.0503	8.80709	12.1317	8.99972	8.94354	8.90691	13.163	13.957	12.068
2015-09-27	13.3594	13.8408	10.341	13.0196	15.33	13.2508	9.6017	13.6343	7.77024	11.3563	6.77341	11.0699	8.81853	12.1141	8.94681	8.93395	8.94559	13.1648	13.982	12.063
2015-09-28	13.486	13.7929	9.66237	13.4618	15.1996	13.187	9.30092	13.5728	8.03861	11.4107	6.8461	11.1723	8.85142	12.1207	8.96655	8.95645	9.01479	13.1876	13.9648	12.0746
2015-09-29	13.5154	13.7115	9.84832	13.8816	15.2336	13.0448	9.13169	13.8723	8.22764	11.419	6.82162	11.2219	8.87057	12.1253	8.97859	8.95898	9.04674	13.1896	13.9624	12.0735
2015-09-30	13.3607	13.6122	9.83732	13.8166	15.1673	12.948	9.00457	13.9142	8.41142	11.4107	6.82577	11.2512	8.85718	12.151	9.01456	8.96395	9.08956	13.1972	13.9433	12.0799
2015-10-01	13.4607	13.3808	10.353	14.1174	15.1339	12.8172	8.90237	14.0709	8.53434	11.3683	6.76511	11.2233	8.84168	12.1483	9.00338	8.94384	9.1153	13.1754	13.9061	12.0714
2015-10-02	13.308	13.2292	10.7304	13.8386	15.1573	12.7458	8.82761	14.0156	8.63688	11.3236	6.67423	11.166	8.79924	12.134	8.95356	8.91314	9.12858	13.1777	13.9146	12.0583
2015-10-03	13.1835	13.1722	10.4182	13.5266	15.1156	12.7131	8.81308	13.8489	8.7615	11.3151	6.65061	11.1583	8.78504	12.1367	8.91123	8.88531	9.16418	13.1908	13.9183	12.0592
2015-10-04	13.137	13.0501	9.99163	13.2517	15.0429	12.6495	8.74535	13.6924	8.88552	11.2872	6.61564	11.1615	8.74988	12.1183	8.85275	8.85769	9.16663	13.1649	13.818	12.0433
2015-10-05	13.092	13.0079	9.65138	12.9679	15.0334	12.6515	8.68739	13.5301	8.99631	11.2875	6.59987	11.1859	8.74924	12.1133	8.7953	8.8405	9.18779	13.158	13.7712	12.0288
2015-10-06	12.9107	12.9985	9.11643	12.6358	14.959	12.6472	8.49227	13.3224	9.17073	11.3284	6.64372	11.251	8.77835	12.1338	8.77207	8.84838	9.23625	13.1804	13.7703	12.0222
2015-10-07	12.8049	12.8807	8.76554	12.5774	14.7752	12.5216	8.31352	13.1656	9.27616	11.3204	6.60896	11.2926	8.77804	12.1319	8.76503	8.85319	9.25156	13.1666	13.7749	12.0179
2015-10-08	12.6636	12.776	8.44322	12.2895	14.6646	12.3758	8.18626	12.9798	9.3914	11.3047	6.53651	11.3317	8.81319	12.1422	8.76403	8.86601	9.29441	13.1673	13.784	12.0172
2015-10-09	12.494	12.628	8.03146	11.9689	14.503	12.2093	7.98513	12.7375	9.45463	11.2778	6.49513	11.2982	8.78675	12.1336	8.74708	8.85338	9.30257	13.1658	13.7174	12.0066
2015-10-10	12.4093	12.5499	7.74881	11.7573	14.4253	12.1556	7.86545	12.588	9.52175	11.2587	6.43666	11.2648	8.78819	12.1372	8.70286	8.83793	9.33613	13.1629	13.7195	12.0005
2015-10-11	12.2457	12.4483	7.38052	11.4806	14.3063	12.0543	7.69394	12.3858	9.56662	11.2463	6.39636	11.2368	8.79554	12.1333	8.66676	8.82142	9.36498	13.1579	13.6738	11.9903
2015-10-12	12.1794	12.3493	7.10337	11.3229	14.2138	11.9748	7.60539	12.235	9.59777	11.2174	6.35154	11.2007	8.76104	12.1143	8.61617	8.79217	9.35739	13.1454	13.6171	11.9717
2015-10-13	12.0276	12.2922	6.77923	11.166	14.1495	11.9478	7.53181	12.1014	9.65599	11.2222	6.35542	11.2011	8.79288	12.1293	8.6073	8.78057	9.40496	13.1601	13.6273	11.9692
2015-10-14	11.9101	12.2055	6.48044	11.1327	13.9914	11.8511	7.4108	11.9994	9.69328	11.2196	6.29891	11.1881	8.77558	12.1211	8.58937	8.76243	9.41869	13.1608	13.6153	11.9577
2015-10-15	11.9301	12.1427	6.40248	11.1683	13.9335	11.777	7.43116	11.9584	9.71247	11.1798	6.26832	11.1772	8.73481	12.0923	8.57295	8.7426	9.41226	13.1418	13.5829	11.9433
2015-10-16	11.9663	12.1005	6.4416	11.1602	13.9388	11.7708	7.48824	11.9101	9.71292	11.1422	6.2763	11.1847	8.72914	12.0777	8.54775	8.7305	9.41708	13.1167	13.5955	11.9302
2015-10-17	11.994	12.1407	6.26614	11.1624	13.9986	11.8336	7.45679	11.8972	9.7608	11.1408	6.31448	11.2097	8.72666	12.0702	8.53491	8.73965	9.42684	13.1079	13.5172	11.9205
2015-10-18	11.9324	12.1274	6.15387	11.0284	13.9332	11.8058	7.3925	11.7915	9.82238	11.152	6.32321	11.2355	8.72369	12.0726	8.51968	8.75289	9.43907	13.0979	13.5098	11.914
2015-10-19	11.8743	12.1102	6.14347	10.9315	13.9061	11.8005	7.39375	11.7005	9.85815	11.1625	6.30584	11.2497	8.73834	12.0748	8.50361	8.76434	9.4614	13.1024	13.5394	11.9118
2015-10-20	11.7901	12.0897	5.87442	10.8409	13.8714	11.7803	7.36977	11.6384	9.86546	11.173	6.35167	11.2664	8.76948	12.0753	8.51968	8.78297	9.47725	13.1018	13.455	11.9065
2015-10-21	11.6915	12.0709	5.86934	10.7263	13.8063	11.7671	7.42874	11.5395	9.92159	11.1993	6.35735	11.2805	8.79135	12.0757	8.53025	8.80429	9.49836	13.0983	13.5118	11.9063
2015-10-22	11.4648	12.0183	5.44181	10.5095	13.6642	11.7082	7.37109	11.3913	9.99695	11.248	6.41147	11.3061	8.8466	12.1054	8.59197	8.84211	9.56407	13.1294	13.5367	11.923
2015-10-23	11.5686	11.8806	5.20245	10.9522	13.4811	11.5274	7.26454	11.3092	9.97291	11.2304	6.37526	11.2717	8.86396	12.0896	8.61672	8.85644	9.56833	13.1205	13.5412	11.9199
2015-10-24	11.815	11.8247	5.09342	11.4381	13.4562	11.4185	7.21469	11.3313	9.94975	11.2064	6.35871	11.2329	8.86979	12.0797	8.62959	8.85689	9.58521	13.1182	13.5344	11.9284
2015-10-25	13.8178	11.8934	7.58368	15.0398	13.8424	11.3933	7.23639	13.2871	9.90633	11.2019	6.35039	11.2046	8.8933	12.0754	8.64185	8.85993	9.59866	13.1219	13.5667	11.9321
2015-10-26	15.7416	12.4832	14.3538	17.5322	16.172	11.716	7.40264	16.8655	9.87267	11.1982	6.3206	11.1734	8.87768	12.065	8.65164	8.85889	9.60822	13.117	13.5102	11.9276
2015-10-27	15	12.3536	13.5694	16.3998	15.9416	11.9851	10.2542	16.2065	9.84887	11.1906	6.26593	11.1029	8.88785	12.059	8.64215	8.83126	9.62347	13.1035	13.4786	11.9222
2015-10-28	14.6629	12.3119	13.1585	15.8866	15.7537	12.0999	11.5112	15.8401	9.81033	11.2018	6.21757	11.052	8.88199	12.0456	8.61775	8.80298	9.62457	13.0897	13.4834	11.9169
2015-10-29	14.3999	12.3119	12.6903	15.386	15.553	12.1782	11.7183	15.5048	9.8399	11.2249	6.23155	11.0546	8.89236	12.0455	8.60054	8.77553	9.65899	13.0981	13.4274	11.9138
2015-10-30	14.0749	12.2781	12.282	14.8855	15.3611	12.1589	11.7338	15.1638	9.90015	11.224	6.21796	11.0811	8.8862	12.0551	8.58381	8.74201	9.66881	13.1018	13.381	11.9063
2015-10-31	13.7609	12.283	11.9607	14.5851	15.234	12.1657	11.6891	14.9155	10.017	11.2289	6.21523	11.1477	8.89673	12.0713	8.57272	8.72094	9.69691	13.0996	13.3727	11.8998
